# Supplementary material for: Enriched G4 forming repeats in the human genome are associated with robust well-coordinated transcription and reduced cancer transcriptome variation
Source: J Biol Chem. 2024 Sep 26;300(11):107822. doi: 10.1016/j.jbc.2024.107822 (PMC11532954; doi:10.1016/j.jbc.2024.107822)
Supplement: Supplementary Table S1 [file mmc2.xlsx]

## Sheet: Fig. 1 - Prot. Atlas expr. lvls
	1.Exonic_pG4	2.Intronic_pG4	3.5UTR_pG4	4.3UTR_pG4	5.TSS-45_pG4	6.TSS_pG4	7.All_pG4	8.No_pG4		Non-significant summary:
1.Exonic_pG4	1	6.95093e-05	6.37731e-06	0.000208583	0.0142376	0.000106404	0.000173116	6.59912e-91		2 vs 4	2.Intronic_pG4	4.3UTR_pG4
2.Intronic_pG4	6.95093e-05	1	1.34433e-15	0.385394	1.10635e-06	6.13413e-08	0.782743	2.30533e-81		2 vs 7	2.Intronic_pG4	7.All_pG4
3.5UTR_pG4	6.37731e-06	1.34433e-15	1	9.45895e-13	0.411973	0.0829472	6.73315e-15	4.83676e-96		3 vs 5	3.5UTR_pG4	5.TSS-45_pG4
4.3UTR_pG4	0.000208583	0.385394	9.45895e-13	1	1.16619e-06	3.24994e-08	0.288623	4.12261e-57		3 vs 6	3.5UTR_pG4	6.TSS_pG4
5.TSS-45_pG4	0.0142376	1.10635e-06	0.411973	1.16619e-06	1	0.0342729	2.6763e-06	2.35371e-62		4 vs 7	4.3UTR_pG4	7.All_pG4
6.TSS_pG4	0.000106404	6.13413e-08	0.0829472	3.24994e-08	0.0342729	1	1.31665e-07	4.0607e-40
7.All_pG4	0.000173116	0.782743	6.73315e-15	0.288623	2.6763e-06	1.31665e-07	1	4.97124e-83
8.No_pG4	6.59912e-91	2.30533e-81	4.83676e-96	4.12261e-57	2.35371e-62	4.0607e-40	4.97124e-83	1
In yellow: Significant Wilcoxon p-value

## Sheet: Fig. 2 - TCGA expr. levels
	Normal_Wilcox.p	Normal_mean_pG4	Normal_mean_no_pG4	Tumor_Wilcox.p	Tumor_mean_pG4	Tumor_mean_no_pG4			Group	Mean Tumor	Mean Normal	Log2 fold-change (Tumor vs. Normal tissue)	T-test p-value	-log p-value
BLCA	<0.001	7.40001	4.25237	<0.001	7.54847	4.49386		BLCA	no pG4	4.486	4.24437	0.0798792	0.009793	2.00908
BRCA	<0.001	7.43275	4.31798	<0.001	7.55496	4.42356			with pG4	7.54847	7.40233	0.0282048	0.0001333	3.87517
COAD	<0.001	7.2447	4.14993	<0.001	7.25309	4.21621		BRCA	no pG4	4.41502	4.30733	0.0356261	0.251	0.600326
ESCA	<0.001	7.53971	4.29282	<0.001	7.68771	4.55141			with pG4	7.55496	7.43282	0.0235144	0.001284	2.89143
HNSC	<0.001	7.50028	4.47161	<0.001	7.47494	4.39886		COAD	no pG4	4.20537	4.13678	0.0237245	0.466	0.331614
KICH	<0.001	7.39133	4.28924	<0.001	7.18587	4.14522			with pG4	7.25884	7.24479	0.00279514	0.7241	0.140201
KIRC	<0.001	7.33659	4.226	<0.001	7.49414	4.41749		ESCA	no pG4	4.54223	4.28429	0.0843446	0.00483	2.31605
KIRP	<0.001	7.34781	4.19386	<0.001	7.43381	4.32322			with pG4	7.69312	7.53987	0.0290292	4.151e-05	4.38185
LIHC	<0.001	6.88536	4.09355	<0.001	7.34537	4.43493		HNSC	no pG4	4.3911	4.46207	-0.0231308	0.4525	0.344381
LUAD	<0.001	7.32611	4.19598	<0.001	7.65413	4.50829			with pG4	7.47494	7.50039	-0.00490361	0.5055	0.296279
LUSC	<0.001	7.38539	4.22664	<0.001	7.65708	4.54338		KICH	no pG4	4.1393	4.28071	-0.0484633	0.132	0.879426
PRAD	<0.001	7.39524	4.26398	<0.001	7.34823	4.29167			with pG4	7.18814	7.39133	-0.0402155	3.077e-07	6.51187
STAD	<0.001	7.63553	4.47392	<0.001	7.69342	4.60462		KIRC	no pG4	4.41008	4.21593	0.0649539	0.03768	1.42389
THCA	<0.001	7.2126	4.17138	<0.001	7.27833	4.15053			with pG4	7.49414	7.33674	0.0306238	4.474e-05	4.3493
UCEC	<0.001	7.42506	4.26838	<0.001	7.62575	4.49869		KIRP	no pG4	4.3167	4.1849	0.0447357	0.1557	0.807711
									with pG4	7.43381	7.35276	0.0158159	0.03681	1.43403
In yellow: Significant p-value								LIHC	no pG4	4.42563	4.08165	0.11673	0.0003862	3.41319
									with pG4	7.34651	6.88478	0.0936485	1.609e-29	28.7934
								LUAD	no pG4	4.50019	4.18565	0.104534	0.0007239	3.14032
									with pG4	7.65739	7.33402	0.0622485	1.619e-17	16.7908
								LUSC	no pG4	4.5347	4.21636	0.105009	0.0006312	3.19983
									with pG4	7.66132	7.38544	0.0529091	2.663e-13	12.5746
								PRAD	no pG4	4.2836	4.25552	0.00948834	0.7634	0.117248
									with pG4	7.34823	7.3975	-0.00964101	0.2043	0.689732
								STAD	no pG4	4.59523	4.4625	0.0422849	0.1496	0.825068
									with pG4	7.6984	7.6391	0.011156	0.1076	0.968188
								THCA	no pG4	4.14164	4.16234	-0.00719266	0.8254	0.0833355
									with pG4	7.27853	7.21246	0.0131557	0.09789	1.00926
								UCEC	no pG4	4.48907	4.25764	0.0763626	0.01349	1.86999
									with pG4	7.62577	7.42964	0.0375907	1.643e-07	6.78436
								In yellow: Significant p-value

## Sheet: Fig. 3 - TCGA expr. variation
	sample_size	t_test.p_NormpG4_TumpG4	t_test.p_NormNopG4_TumNopG4	t_test.p_NormpG4_NormNopG4	t_test.p_TumpG4_TumNopG4
THCA	59	1.17482e-10	1.18309e-07	8.83452e-26	1.2249e-07
LUAD	58	1.58595e-10	0.00163271	1.14341e-10	0.127716
STAD	32	4.65746e-10	1.5919e-05	0.000619263	0.280423
LUSC	50	2.941e-08	0.541878	6.77129e-09	0.0355181
HNSC	42	2.86018e-08	0.134194	0.0420745	2.59902e-12
BRCA	112	3.05143e-08	0.000111513	1.21229e-51	0.0140027
LIHC	50	1.63808e-06	5.20452e-12	7.7375e-28	1.42383e-13
BLCA	19	0.00101913	0.0746695	0.0222684	0.0043555
ESCA	11	0.00172928	0.0683406	0.00939037	0.0885575
KIRP	32	0.00110649	0.065042	0.000335701	7.79494e-11
COAD	24	0.0173858	0.209251	0.447086	7.85245e-05
UCEC	7	0.136368	0.170604	0.0214655	0.000717096
KICH	25	0.086856	0.82473	0.0215648	0.000208227
KIRC	72	0.295573	0.547774	1.60201e-09	1.30662e-12
PRAD	51	0.458292	0.000572136	0.000159132	0.000218745

## Sheet: Fig. 4 - HGMD and COSMIC muts
All unique pG4 mutations - HGMD:	1198	All unique mutations - HGMD:	235686			All unique pG4 mutations - COSMIC:	80179	All unique mutations- COSMIC:	12323411			https://www.socscistatistics.com/tests/fisher/default2.aspx
Long QT syndrome						Large intestine
	Disease-related	Not disease-related		%			Disease-related	Not disease-related		%
pG4 mutation	62	1136	p-value	5.45775		pG4 mutation	11035	69144	p-value	15.9594
Not pG4 mutation	1686	234000	< 0.00001	0.720513		Not pG4 mutation	1185501	11137910	< 0.00001	10.6438
				Enriched						Enriched
Cardiomyopathy hypertrophic						Liver
	Disease-related	Not disease-related		%			Disease-related	Not disease-related		%
pG4 mutation	21	1177	p-value	1.7842		pG4 mutation	10866	69313	p-value	15.6767
Not pG4 mutation	2419	233267	0.0203	1.03701		Not pG4 mutation	1882506	10440905	< 0.00001	18.0301
				Enriched						Depleted
Osteogenesis imperfecta I						Skin
	Disease-related	Not disease-related		%			Disease-related	Not disease-related		%
pG4 mutation	21	1177	p-value	1.7842		pG4 mutation	10632	69547	p-value	15.2875
Not pG4 mutation	447	235239	< 0.00001	0.19002		Not pG4 mutation	1076432	11246979	< 0.00001	9.57085
				Enriched						Enriched
Kabuki syndrome						Stomach
	Disease-related	Not disease-related		%			Disease-related	Not disease-related		%
pG4 mutation	20	1178	p-value	1.69779		pG4 mutation	6817	73362	p-value	9.29228
Not pG4 mutation	754	234932	< 0.00001	0.320944		Not pG4 mutation	696807	11626604	< 0.00001	5.99321
				Enriched						Enriched
Autism spectrum disorder						Haematopoietic and lymphoid tissue
	Disease-related	Not disease-related		%			Disease-related	Not disease-related		%
pG4 mutation	20	1178	p-value	1.69779		pG4 mutation	6353	73826	p-value	8.60537
Not pG4 mutation	4696	230990	0.5325	2.03299		Not pG4 mutation	961726	11361685	0.2096	8.46464

## Sheet: Table 1 - Randomized EST TSS G4
Subset name	N EST TSS overlapping with pG4	% EST TSS overlapping with pG4		Number and percentage of Human ESTs with pG4 at TSS - search in random subset lists of 18,000 ESTs each
subset_1	116	0.644444
subset_2	127	0.705556
subset_3	105	0.583333
subset_4	132	0.733333
subset_5	135	0.75
subset_6	119	0.661111
subset_7	122	0.677778
subset_8	121	0.672222
subset_9	128	0.711111
subset_10	122	0.677778
