# Supplementary material for: Enriched G4 forming repeats in the human genome are associated with robust well-coordinated transcription and reduced cancer transcriptome variation
Source: J Biol Chem. 2024 Sep 26;300(11):107822. doi: 10.1016/j.jbc.2024.107822 (PMC11532954; doi:10.1016/j.jbc.2024.107822)
Supplement: Supplementary Table S2 [file mmc3.xlsx]

## Sheet: with pG4
GO complete	Homo sapiens - REFLIST (20589)	upload_1 (11144)	upload_1 (expected)	upload_1 (over/under)	upload_1 (fold Enrichment)	upload_1 (P-value)	log2(fold enrichment)	-log10(p)
binding (GO:0005488)	16540	13929	12841.4	+	1.08	6.34e-65	0.111031	64.1979
molecular_function (GO:0003674)	18218	14982	14144.2	+	1.06	7.45e-65	0.0840643	64.1278
olfactory receptor activity (GO:0004984)	441	30	342.39	-	0.09	3.36e-71	-3.47393	70.4737
detection of chemical stimulus involved in sensory perception of smell (GO:0050911)	443	32	343.94	-	0.09	1.92e-69	-3.47393	68.7167
detection of chemical stimulus involved in sensory perception (GO:0050907)	491	57	381.21	-	0.15	4.54e-62	-2.73697	61.3429
sensory perception of smell (GO:0007608)	470	57	364.9	-	0.16	7.84e-58	-2.64386	57.1057
detection of chemical stimulus (GO:0009593)	524	87	406.83	-	0.21	5.26e-52	-2.25154	51.279
sensory perception of chemical stimulus (GO:0007606)	549	102	426.24	-	0.24	1.96e-49	-2.05889	48.7077
detection of stimulus involved in sensory perception (GO:0050906)	565	127	438.66	-	0.29	5.44e-42	-1.78588	41.2644
intracellular membrane-bounded organelle (GO:0043231)	12131	10417	9418.33	+	1.11	4.79e-31	0.15056	30.3197
detection of stimulus (GO:0051606)	686	238	532.6	-	0.45	3.24e-26	-1.152	25.4895
G protein-coupled receptor activity (GO:0004930)	885	365	687.1	-	0.53	2.47e-23	-0.915936	22.6073
immunoglobulin complex (GO:0019814)	169	6	131.21	-	0.05	4.35e-31	-4.32193	30.3615
T cell receptor complex (GO:0042101)	149	11	115.68	-	0.1	5.08e-22	-3.32193	21.2941
odorant binding (GO:0005549)	125	11	97.05	-	0.11	1.57e-16	-3.18442	15.8041
immunoglobulin production (GO:0002377)	158	49	122.67	-	0.4	2.06e-05	-1.32193	4.68613
production of molecular mediator of immune response (GO:0002440)	163	54	126.55	-	0.43	0.000113	-1.21759	3.94692
antigen binding (GO:0003823)	124	41	96.27	-	0.43	0.00169	-1.21759	2.77211
cell junction (GO:0030054)	2230	2082	1731.34	+	1.2	2.01e-07	0.263034	6.6968
nervous system development (GO:0007399)	2222	2072	1725.13	+	1.2	1.72e-06	0.263034	5.76447
synapse (GO:0045202)	1473	1377	1143.62	+	1.2	0.000436	0.263034	3.36051
neuron projection (GO:0043005)	1366	1276	1060.54	+	1.2	0.00141	0.263034	2.85078
neurogenesis (GO:0022008)	1310	1237	1017.06	+	1.22	0.00319	0.286881	2.49621
generation of neurons (GO:0048699)	1138	1080	883.53	+	1.22	0.0108	0.286881	1.96658
regulation of multicellular organismal development (GO:2000026)	1399	1300	1086.16	+	1.2	0.012	0.263034	1.92082
positive regulation of developmental process (GO:0051094)	1314	1224	1020.17	+	1.2	0.0207	0.263034	1.68403
neuron differentiation (GO:0030182)	1068	1014	829.18	+	1.22	0.0228	0.286881	1.64207
cell projection organization (GO:0030030)	1182	1111	917.69	+	1.21	0.0242	0.275007	1.61618
plasma membrane bounded cell projection organization (GO:0120036)	1135	1067	881.2	+	1.21	0.0371	0.275007	1.43063
protein binding (GO:0005515)	14401	12370	11180.7	+	1.11	3.77e-54	0.15056	53.4237
intracellular anatomical structure (GO:0005622)	14910	12699	11575.9	+	1.1	1.78e-51	0.137504	50.7496
organelle (GO:0043226)	14060	12010	10916	+	1.1	8.01e-44	0.137504	43.0964
membrane-bounded organelle (GO:0043227)	13207	11338	10253.7	+	1.11	1.04e-39	0.15056	38.983
cellular anatomical entity (GO:0110165)	18741	15128	14550.2	+	1.04	5.01e-37	0.0565835	36.3002
cellular_component (GO:0005575)	18895	15221	14669.8	+	1.04	7.16e-37	0.0565835	36.1451
intracellular organelle (GO:0043229)	13255	11317	10291	+	1.1	2e-35	0.137504	34.699
biological_process (GO:0008150)	17752	14487	13782.4	+	1.05	6.18e-35	0.0703893	34.209
cytoplasm (GO:0005737)	12100	10439	9394.26	+	1.11	4.07e-34	0.15056	33.3904
cellular process (GO:0009987)	14600	12198	11335.2	+	1.08	3.99e-27	0.111031	26.399
adaptive immune response (GO:0002250)	654	273	507.76	-	0.54	1.82e-15	-0.888969	14.7399
developmental process (GO:0032502)	5732	5134	4450.24	+	1.15	7.37e-15	0.201634	14.1325
biological regulation (GO:0065007)	12190	10172	9464.14	+	1.07	6.21e-14	0.0976108	13.2069
positive regulation of biological process (GO:0048518)	6234	5519	4839.99	+	1.14	6.55e-14	0.189034	13.1838
anatomical structure development (GO:0048856)	5193	4673	4031.77	+	1.16	1.11e-13	0.214125	12.9547
multicellular organism development (GO:0007275)	3969	3668	3081.47	+	1.19	1.28e-13	0.250962	12.8928
ion binding (GO:0043167)	6117	5408	4749.15	+	1.14	1.38e-13	0.189034	12.8601
positive regulation of cellular process (GO:0048522)	5523	4937	4287.98	+	1.15	1.68e-13	0.201634	12.7747
regulation of biological process (GO:0050789)	11772	9824	9139.61	+	1.07	1.3e-12	0.0976108	11.8861
system development (GO:0048731)	3553	3295	2758.5	+	1.19	3.73e-12	0.250962	11.4283
primary metabolic process (GO:0044238)	7199	6246	5589.2	+	1.12	6.57e-12	0.163499	11.1824
G protein-coupled receptor signaling pathway (GO:0007186)	1230	659	954.95	-	0.69	1.17e-11	-0.535332	10.9318
sensory perception (GO:0007600)	995	508	772.5	-	0.66	1.26e-11	-0.599462	10.8996
cellular component organization (GO:0016043)	5497	4875	4267.79	+	1.14	1.39e-11	0.189034	10.857
metabolic process (GO:0008152)	8105	6954	6292.6	+	1.11	1.48e-11	0.15056	10.8297
regulation of cellular process (GO:0050794)	11006	9206	8544.9	+	1.08	2.85e-11	0.111031	10.5452
negative regulation of biological process (GO:0048519)	5336	4737	4142.79	+	1.14	3.24e-11	0.189034	10.4895
cellular component organization or biogenesis (GO:0071840)	5700	5029	4425.4	+	1.14	3.83e-11	0.189034	10.4168
regulation of metabolic process (GO:0019222)	6681	5815	5187.03	+	1.12	3.94e-11	0.163499	10.4045
negative regulation of cellular process (GO:0048523)	4735	4241	3676.19	+	1.15	7.41e-11	0.201634	10.1302
nitrogen compound metabolic process (GO:0006807)	6649	5773	5162.19	+	1.12	2.07e-10	0.163499	9.68403
catalytic activity (GO:0003824)	5663	4967	4396.67	+	1.13	3.01e-10	0.176323	9.52143
cytosol (GO:0005829)	5515	4841	4281.77	+	1.13	3.1e-10	0.176323	9.50864
organic substance metabolic process (GO:0071704)	7694	6591	5973.51	+	1.1	5.98e-10	0.137504	9.2233
localization (GO:0051179)	4498	4023	3492.18	+	1.15	9.82e-10	0.201634	9.00789
regulation of cell communication (GO:0010646)	3402	3121	2641.26	+	1.18	1.16e-09	0.238787	8.93554
regulation of signaling (GO:0023051)	3393	3112	2634.28	+	1.18	1.35e-09	0.238787	8.86967
organelle lumen (GO:0043233)	5617	4902	4360.96	+	1.12	2.21e-09	0.163499	8.65561
intracellular organelle lumen (GO:0070013)	5617	4902	4360.96	+	1.12	2.21e-09	0.163499	8.65561
membrane-enclosed lumen (GO:0031974)	5617	4902	4360.96	+	1.12	2.21e-09	0.163499	8.65561
nucleus (GO:0005634)	7666	6533	5951.77	+	1.1	2.52e-09	0.137504	8.5986
regulation of cellular metabolic process (GO:0031323)	5447	4782	4228.97	+	1.13	2.79e-09	0.176323	8.5544
regulation of primary metabolic process (GO:0080090)	5797	5062	4500.71	+	1.12	3.09e-09	0.163499	8.51004
endomembrane system (GO:0012505)	4769	4214	3702.58	+	1.14	3.19e-09	0.189034	8.49621
regulation of response to stimulus (GO:0048583)	3954	3559	3069.83	+	1.16	7.22e-09	0.214125	8.14146
regulation of macromolecule metabolic process (GO:0060255)	6162	5345	4784.09	+	1.12	7.93e-09	0.163499	8.10073
cellular metabolic process (GO:0044237)	5808	5061	4509.25	+	1.12	7.95e-09	0.163499	8.09963
regulation of nitrogen compound metabolic process (GO:0051171)	5624	4906	4366.39	+	1.12	1.59e-08	0.163499	7.7986
organic cyclic compound binding (GO:0097159)	6066	5235	4709.55	+	1.11	5.12e-08	0.15056	7.29073
heterocyclic compound binding (GO:1901363)	5994	5173	4653.65	+	1.11	7.05e-08	0.15056	7.15181
transmembrane signaling receptor activity (GO:0004888)	1333	775	1034.92	-	0.75	8.42e-08	-0.415037	7.07469
nuclear lumen (GO:0031981)	4492	3953	3487.52	+	1.13	9.35e-08	0.176323	7.02919
nucleoplasm (GO:0005654)	4127	3655	3204.14	+	1.14	1.1e-07	0.189034	6.95861
cellular developmental process (GO:0048869)	3599	3241	2794.21	+	1.16	1.16e-07	0.214125	6.93554
cell differentiation (GO:0030154)	3575	3220	2775.58	+	1.16	1.24e-07	0.214125	6.90658
regulation of signal transduction (GO:0009966)	2990	2737	2321.39	+	1.18	1.26e-07	0.238787	6.89963
organonitrogen compound metabolic process (GO:1901564)	4908	4300	3810.5	+	1.13	2.21e-07	0.176323	6.65561
establishment of localization (GO:0051234)	3934	3509	3054.3	+	1.15	2.23e-07	0.201634	6.6517
cation binding (GO:0043169)	4409	3875	3423.08	+	1.13	5.18e-07	0.176323	6.28567
metal ion binding (GO:0046872)	4321	3799	3354.76	+	1.13	7.46e-07	0.176323	6.12726
regulation of biological quality (GO:0065008)	2929	2667	2274.03	+	1.17	9.76e-07	0.226509	6.01055
regulation of multicellular organismal process (GO:0051239)	2980	2709	2313.63	+	1.17	9.77e-07	0.226509	6.01011
transport (GO:0006810)	3768	3357	2925.42	+	1.15	1.09e-06	0.201634	5.96257
cell projection (GO:0042995)	2380	2192	1847.8	+	1.19	1.16e-06	0.250962	5.93554
positive regulation of metabolic process (GO:0009893)	3834	3408	2976.66	+	1.14	1.41e-06	0.189034	5.85078
vesicle (GO:0031982)	3982	3507	3091.57	+	1.13	1.77e-06	0.176323	5.75203
regulation of developmental process (GO:0050793)	2460	2271	1909.91	+	1.19	1.82e-06	0.250962	5.73993
anatomical structure morphogenesis (GO:0009653)	2233	2079	1733.67	+	1.2	2.29e-06	0.263034	5.64016
plasma membrane bounded cell projection (GO:0120025)	2277	2097	1767.83	+	1.19	3.11e-06	0.250962	5.50724
regulation of cellular component organization (GO:0051128)	2445	2253	1898.26	+	1.19	3.3e-06	0.250962	5.48149
animal organ development (GO:0048513)	2925	2644	2270.93	+	1.16	7.25e-06	0.214125	5.13966
organelle membrane (GO:0031090)	3721	3277	2888.93	+	1.13	7.92e-06	0.176323	5.10127
non-membrane-bounded organelle (GO:0043228)	5280	4533	4099.32	+	1.11	1.06e-05	0.15056	4.97469
intracellular non-membrane-bounded organelle (GO:0043232)	5279	4532	4098.54	+	1.11	1.06e-05	0.15056	4.97469
positive regulation of macromolecule metabolic process (GO:0010604)	3524	3132	2735.98	+	1.14	1.21e-05	0.189034	4.91721
positive regulation of nitrogen compound metabolic process (GO:0051173)	3128	2804	2428.53	+	1.15	1.6e-05	0.201634	4.79588
positive regulation of cellular metabolic process (GO:0031325)	2971	2670	2306.64	+	1.16	2.4e-05	0.214125	4.61979
regulation of gene expression (GO:0010468)	4847	4196	3763.14	+	1.12	2.67e-05	0.163499	4.57349
anion binding (GO:0043168)	2445	2223	1898.26	+	1.17	2.68e-05	0.226509	4.57187
small molecule binding (GO:0036094)	2584	2336	2006.18	+	1.16	3.28e-05	0.214125	4.48413
regulation of biosynthetic process (GO:0009889)	4135	3612	3210.35	+	1.13	5.5e-05	0.176323	4.25964
cellular localization (GO:0051641)	2701	2434	2097.02	+	1.16	8.94e-05	0.214125	4.04866
cell development (GO:0048468)	2169	1992	1683.98	+	1.18	9.34e-05	0.238787	4.02965
macromolecule metabolic process (GO:0043170)	5934	5047	4607.07	+	1.1	0.000124	0.137504	3.90658
regulation of nucleobase-containing compound metabolic process (GO:0019219)	4016	3503	3117.96	+	1.12	0.000162	0.163499	3.79048
enzyme binding (GO:0019899)	2092	1911	1624.2	+	1.18	0.000164	0.238787	3.78516
regulation of cellular biosynthetic process (GO:0031326)	4026	3510	3125.73	+	1.12	0.00018	0.163499	3.74473
molecular transducer activity (GO:0060089)	1555	977	1207.28	-	0.81	0.0002	-0.304006	3.69897
signaling receptor activity (GO:0038023)	1555	977	1207.28	-	0.81	0.0002	-0.304006	3.69897
protein metabolic process (GO:0019538)	3867	3379	3002.28	+	1.13	0.000205	0.176323	3.68825
nucleoside phosphate binding (GO:1901265)	2177	1978	1690.19	+	1.17	0.000244	0.226509	3.61261
regulation of macromolecule biosynthetic process (GO:0010556)	3917	3417	3041.1	+	1.12	0.000256	0.163499	3.59176
nucleotide binding (GO:0000166)	2176	1977	1689.41	+	1.17	0.000265	0.226509	3.57675
bounding membrane of organelle (GO:0098588)	2155	1952	1673.11	+	1.17	0.000267	0.226509	3.57349
intracellular vesicle (GO:0097708)	2499	2233	1940.19	+	1.15	0.000397	0.201634	3.40121
purine nucleotide binding (GO:0017076)	2012	1836	1562.09	+	1.18	0.000401	0.238787	3.39686
plasma membrane region (GO:0098590)	1307	1236	1014.74	+	1.22	0.00042	0.286881	3.37675
cytoplasmic vesicle (GO:0031410)	2495	2229	1937.08	+	1.15	0.000423	0.201634	3.37366
carbohydrate derivative binding (GO:0097367)	2283	2057	1772.49	+	1.16	0.000602	0.214125	3.2204
adenyl nucleotide binding (GO:0030554)	1656	1534	1285.69	+	1.19	0.000619	0.250962	3.20831
regulation of localization (GO:0032879)	2133	1943	1656.03	+	1.17	0.000635	0.226509	3.19723
multicellular organismal process (GO:0032501)	6712	5642	5211.1	+	1.08	0.000638	0.111031	3.19518
negative regulation of metabolic process (GO:0009892)	2976	2636	2310.52	+	1.14	0.000866	0.189034	3.06248
ribonucleotide binding (GO:0032553)	1925	1755	1494.54	+	1.17	0.000937	0.226509	3.02826
regulation of RNA metabolic process (GO:0051252)	3727	3246	2893.59	+	1.12	0.000994	0.163499	3.00261
organelle organization (GO:0006996)	3050	2694	2367.98	+	1.14	0.00106	0.189034	2.97469
transferase activity (GO:0016740)	2320	2081	1801.21	+	1.16	0.0011	0.214125	2.95861
purine ribonucleotide binding (GO:0032555)	1908	1739	1481.34	+	1.17	0.00111	0.226509	2.95468
adenyl ribonucleotide binding (GO:0032559)	1553	1438	1205.73	+	1.19	0.00171	0.250962	2.767
protein modification process (GO:0036211)	2573	2295	1997.64	+	1.15	0.00202	0.201634	2.69465
regulation of molecular function (GO:0065009)	2567	2290	1992.98	+	1.15	0.00213	0.201634	2.67162
purine ribonucleoside triphosphate binding (GO:0035639)	1840	1676	1428.55	+	1.17	0.0022	0.226509	2.65758
ATP binding (GO:0005524)	1491	1381	1157.59	+	1.19	0.00289	0.250962	2.5391
macromolecule localization (GO:0033036)	2368	2122	1838.48	+	1.15	0.003	0.201634	2.52288
negative regulation of cellular metabolic process (GO:0031324)	2214	1993	1718.92	+	1.16	0.00362	0.214125	2.44129
response to organic substance (GO:0010033)	2590	2302	2010.84	+	1.14	0.0038	0.189034	2.42022
macromolecule modification (GO:0043412)	2796	2471	2170.77	+	1.14	0.00389	0.189034	2.41005
regulation of intracellular signal transduction (GO:1902531)	1727	1586	1340.82	+	1.18	0.00405	0.238787	2.39254
positive regulation of signaling (GO:0023056)	1728	1586	1341.59	+	1.18	0.00448	0.238787	2.34872
regulation of RNA biosynthetic process (GO:2001141)	3431	2987	2663.78	+	1.12	0.00453	0.163499	2.3439
positive regulation of cell communication (GO:0010647)	1729	1586	1342.37	+	1.18	0.00494	0.238787	2.30627
regulation of DNA-templated transcription (GO:0006355)	3406	2965	2644.37	+	1.12	0.00522	0.163499	2.28233
negative regulation of macromolecule metabolic process (GO:0010605)	2746	2426	2131.95	+	1.14	0.00552	0.189034	2.25806
regulation of nucleic acid-templated transcription (GO:1903506)	3408	2966	2645.92	+	1.12	0.00563	0.163499	2.24949
immune response (GO:0006955)	1625	1044	1261.63	-	0.83	0.00628	-0.268817	2.20204
identical protein binding (GO:0042802)	2169	1937	1683.98	+	1.15	0.00641	0.201634	2.19314
intermediate filament (GO:0005882)	226	103	175.46	-	0.59	0.0066	-0.761213	2.18046
phosphorus metabolic process (GO:0006793)	1841	1674	1429.33	+	1.17	0.0088	0.226509	2.05552
catalytic activity, acting on a protein (GO:0140096)	2326	2063	1805.87	+	1.14	0.00904	0.189034	2.04383
positive regulation of nucleobase-containing compound metabolic process (GO:0045935)	2044	1842	1586.93	+	1.16	0.0092	0.214125	2.03621
cellular macromolecule localization (GO:0070727)	1935	1751	1502.31	+	1.17	0.00953	0.226509	2.02091
positive regulation of biosynthetic process (GO:0009891)	2073	1865	1609.45	+	1.16	0.00978	0.214125	2.00966
protein localization (GO:0008104)	1929	1745	1497.65	+	1.17	0.011	0.226509	1.95861
phosphate-containing compound metabolic process (GO:0006796)	1815	1649	1409.14	+	1.17	0.0118	0.226509	1.92812
regulation of protein metabolic process (GO:0051246)	2486	2204	1930.09	+	1.14	0.012	0.189034	1.92082
positive regulation of cellular biosynthetic process (GO:0031328)	2014	1814	1563.64	+	1.16	0.0121	0.214125	1.91721
regulation of transport (GO:0051049)	1776	1616	1378.86	+	1.17	0.0124	0.226509	1.90658
negative regulation of nitrogen compound metabolic process (GO:0051172)	2375	2110	1843.92	+	1.14	0.0155	0.189034	1.80967
regulation of cell differentiation (GO:0045595)	1556	1429	1208.06	+	1.18	0.0166	0.238787	1.77989
positive regulation of signal transduction (GO:0009967)	1551	1425	1204.17	+	1.18	0.0176	0.238787	1.75449
positive regulation of macromolecule biosynthetic process (GO:0010557)	1934	1743	1501.53	+	1.16	0.0188	0.214125	1.72584
organic substance transport (GO:0071702)	2210	1971	1715.81	+	1.15	0.0199	0.201634	1.70115
Golgi apparatus (GO:0005794)	1649	1486	1280.26	+	1.16	0.021	0.214125	1.67778
intracellular signal transduction (GO:0035556)	1520	1396	1180.11	+	1.18	0.0229	0.238787	1.64016
positive regulation of RNA biosynthetic process (GO:1902680)	1714	1557	1330.72	+	1.17	0.025	0.226509	1.60206
positive regulation of RNA metabolic process (GO:0051254)	1847	1668	1433.98	+	1.16	0.0257	0.214125	1.59007
positive regulation of nucleic acid-templated transcription (GO:1903508)	1707	1550	1325.29	+	1.17	0.0286	0.226509	1.54363
positive regulation of DNA-templated transcription (GO:0045893)	1707	1550	1325.29	+	1.17	0.0286	0.226509	1.54363
regulation of transcription by RNA polymerase II (GO:0006357)	2418	2138	1877.3	+	1.14	0.0291	0.189034	1.53611
response to endogenous stimulus (GO:0009719)	1462	1345	1135.08	+	1.18	0.03	0.238787	1.52288
positive regulation of response to stimulus (GO:0048584)	2197	1955	1705.72	+	1.15	0.0304	0.201634	1.51713
membrane (GO:0016020)	9936	8070	7714.17	+	1.05	0.0383	0.0703893	1.4168
nervous system process (GO:0050877)	1460	942	1133.52	-	0.83	0.0395	-0.268817	1.4034
positive regulation of multicellular organismal process (GO:0051240)	1653	1501	1283.37	+	1.17	0.0425	0.226509	1.37161
negative regulation of response to stimulus (GO:0048585)	1640	1489	1273.27	+	1.17	0.0471	0.226509	1.32698
tissue development (GO:0009888)	1745	1576	1354.79	+	1.16	0.0496	0.214125	1.30452

## Sheet: no pG4
GO complete	Homo sapiens - REFLIST (20589)	upload_1 (11144)	upload_1 (expected)	upload_1 (over/under)	upload_1 (fold Enrichment)	upload_1 (P-value)	log2(fold enrichment)	-log10(p)
detection of chemical stimulus involved in sensory perception (GO:0050907)	491	368	70.35	+	5.23	5.04e-110	2.38681	109.298
olfactory receptor activity (GO:0004984)	441	345	63.19	+	5.46	7.08e-107	2.4489	106.15
detection of chemical stimulus (GO:0009593)	524	372	75.08	+	4.95	3.49e-106	2.30743	105.457
detection of chemical stimulus involved in sensory perception of smell (GO:0050911)	443	345	63.47	+	5.44	5.37e-106	2.44361	105.27
sensory perception of chemical stimulus (GO:0007606)	549	379	78.66	+	4.82	1.2e-105	2.26903	104.921
sensory perception of smell (GO:0007608)	470	347	67.34	+	5.15	5.85e-102	2.36457	101.233
detection of stimulus involved in sensory perception (GO:0050906)	565	373	80.95	+	4.61	1.32e-99	2.20477	98.8794
G protein-coupled receptor activity (GO:0004930)	885	456	126.8	+	3.6	9.07e-96	1.848	95.0424
detection of stimulus (GO:0051606)	686	382	98.29	+	3.89	8.86e-86	1.95977	85.0526
G protein-coupled receptor signaling pathway (GO:0007186)	1230	506	176.23	+	2.87	5.94e-79	1.52105	78.2262
sensory perception (GO:0007600)	995	423	142.56	+	2.97	8.13e-68	1.57046	67.0899
transmembrane signaling receptor activity (GO:0004888)	1333	486	190.99	+	2.54	3.65e-62	1.34483	61.4377
molecular transducer activity (GO:0060089)	1555	508	222.8	+	2.28	6.66e-53	1.18903	52.1765
signaling receptor activity (GO:0038023)	1555	508	222.8	+	2.28	6.66e-53	1.18903	52.1765
nervous system process (GO:0050877)	1460	456	209.19	+	2.18	6.13e-42	1.12433	41.2125
odorant binding (GO:0005549)	125	95	17.91	+	5.3	2e-26	2.40599	25.699
system process (GO:0003008)	2078	508	297.74	+	1.71	9.39e-24	0.773996	23.0273
response to chemical (GO:0042221)	3899	789	558.65	+	1.41	6.14e-18	0.495695	17.2118
immunoglobulin complex (GO:0019814)	169	1	24.21	-	0.04	1.06e-05	-4.64386	4.97469
T cell receptor complex (GO:0042101)	149	2	21.35	-	0.09	0.00117	-3.47393	2.93181
cell junction (GO:0030054)	2230	158	319.52	-	0.49	7.91e-20	-1.02915	19.1018
cell projection (GO:0042995)	2380	181	341.01	-	0.53	7.62e-18	-0.915936	17.118
plasma membrane bounded cell projection (GO:0120025)	2277	170	326.25	-	0.52	7.84e-18	-0.943416	17.1057
multicellular organism development (GO:0007275)	3969	366	568.68	-	0.64	6.43e-17	-0.643856	16.1918
system development (GO:0048731)	3553	323	509.08	-	0.63	2.05e-15	-0.666576	14.6882
synapse (GO:0045202)	1473	103	211.05	-	0.49	1.82e-12	-1.02915	11.7399
postsynapse (GO:0098794)	670	28	96	-	0.29	1.18e-11	-1.78588	10.9281
neuron projection (GO:0043005)	1366	97	195.72	-	0.5	6.76e-11	-1	10.1701
regulation of developmental process (GO:0050793)	2460	217	352.47	-	0.62	1.41e-10	-0.68966	9.85078
developmental process (GO:0032502)	5732	631	821.28	-	0.77	4.94e-10	-0.37707	9.30627
neurogenesis (GO:0022008)	1310	92	187.7	-	0.49	6.38e-10	-1.02915	9.19518
nervous system development (GO:0007399)	2222	193	318.37	-	0.61	8.21e-10	-0.713119	9.08566
neuron differentiation (GO:0030182)	1068	69	153.02	-	0.45	2.5e-09	-1.152	8.60206
generation of neurons (GO:0048699)	1138	76	163.05	-	0.47	2.53e-09	-1.08927	8.59688
glutamatergic synapse (GO:0098978)	431	14	61.75	-	0.23	6.94e-09	-2.12029	8.15864
cellular developmental process (GO:0048869)	3599	365	515.67	-	0.71	8.46e-09	-0.494109	8.07263
central nervous system development (GO:0007417)	1055	71	151.16	-	0.47	3e-08	-1.08927	7.52288
anatomical structure morphogenesis (GO:0009653)	2233	169	319.95	-	0.53	5.02e-16	-0.915936	15.2993
regulation of cell communication (GO:0010646)	3402	304	487.44	-	0.62	1.21e-15	-0.68966	14.9172
plasma membrane region (GO:0098590)	1307	77	187.27	-	0.41	1.67e-15	-1.2863	14.7773
regulation of signaling (GO:0023051)	3393	304	486.15	-	0.63	1.87e-15	-0.666576	14.7282
intermediate filament (GO:0005882)	226	98	32.38	+	3.03	3.77e-14	1.59932	13.4237
localization (GO:0051179)	4498	453	644.48	-	0.7	7.61e-13	-0.514573	12.1186
animal organ development (GO:0048513)	2925	265	419.1	-	0.63	4.86e-12	-0.666576	11.3134
regulation of response to stimulus (GO:0048583)	3954	391	566.53	-	0.69	8.49e-12	-0.535332	11.0711
anatomical structure development (GO:0048856)	5193	549	744.06	-	0.74	1.04e-11	-0.434403	10.983
regulation of signal transduction (GO:0009966)	2990	275	428.41	-	0.64	1.47e-11	-0.643856	10.8327
regulation of cellular component organization (GO:0051128)	2445	211	350.32	-	0.6	1.55e-11	-0.736966	10.8097
intermediate filament cytoskeleton (GO:0045111)	263	100	37.68	+	2.65	1.6e-11	1.40599	10.7959
keratin filament (GO:0045095)	102	58	14.61	+	3.97	1.84e-11	1.98914	10.7352
protein binding (GO:0005515)	14401	1861	2063.38	-	0.9	3.01e-10	-0.152003	9.52143
adenyl nucleotide binding (GO:0030554)	1656	130	237.27	-	0.55	4.23e-10	-0.862496	9.37366
plasma membrane signaling receptor complex (GO:0098802)	332	6	47.57	-	0.13	8.48e-10	-2.94342	9.0716
ATP binding (GO:0005524)	1491	114	213.63	-	0.53	1.18e-09	-0.915936	8.92812
adenyl ribonucleotide binding (GO:0032559)	1553	121	222.51	-	0.54	1.42e-09	-0.888969	8.84771
vesicle-mediated transport (GO:0016192)	1303	93	186.69	-	0.5	2.05e-09	-1	8.68825
animal organ morphogenesis (GO:0009887)	989	61	141.7	-	0.43	2.49e-09	-1.21759	8.6038
plasma membrane protein complex (GO:0098797)	731	39	104.74	-	0.37	3.01e-09	-1.4344	8.52143
kinase activity (GO:0016301)	760	41	108.89	-	0.38	3.17e-09	-1.39593	8.49894
positive regulation of cellular process (GO:0048522)	5523	611	791.34	-	0.77	5.26e-09	-0.37707	8.27901
cell differentiation (GO:0030154)	3575	361	512.23	-	0.7	6e-09	-0.514573	8.22185
phosphotransferase activity, alcohol group as acceptor (GO:0016773)	687	35	98.43	-	0.36	6.03e-09	-1.47393	8.21968
negative regulation of cellular process (GO:0048523)	4735	509	678.43	-	0.75	6.55e-09	-0.415037	8.18376
cell development (GO:0048468)	2169	192	310.78	-	0.62	9.02e-09	-0.68966	8.04479
tube development (GO:0035295)	897	54	128.52	-	0.42	1.09e-08	-1.25154	7.96257
embryo development (GO:0009790)	1056	70	151.3	-	0.46	1.13e-08	-1.12029	7.94692
structural constituent of chromatin (GO:0030527)	63	41	9.03	+	4.54	1.17e-08	2.18269	7.93181
cell projection organization (GO:0030030)	1182	83	169.36	-	0.49	1.4e-08	-1.02915	7.85387
cytoskeletal protein binding (GO:0008092)	999	67	143.14	-	0.47	2.9e-08	-1.08927	7.5376
ribosomal subunit (GO:0044391)	187	73	26.79	+	2.72	2.92e-08	1.44361	7.53462
establishment of localization (GO:0051234)	3934	411	563.67	-	0.73	3.07e-08	-0.454032	7.51286
receptor complex (GO:0043235)	546	25	78.23	-	0.32	3.99e-08	-1.64386	7.39903
circulatory system development (GO:0072359)	920	58	131.82	-	0.44	4.48e-08	-1.18442	7.34872
plasma membrane bounded cell projection organization (GO:0120036)	1135	80	162.62	-	0.49	5e-08	-1.02915	7.30103
transferase activity, transferring phosphorus-containing groups (GO:0016772)	943	62	135.11	-	0.46	5.54e-08	-1.12029	7.25649
ion binding (GO:0043167)	6117	702	876.45	-	0.8	5.8e-08	-0.321928	7.23657
positive regulation of biological process (GO:0048518)	6234	714	893.21	-	0.8	5.97e-08	-0.321928	7.22403
regulation of plasma membrane bounded cell projection organization (GO:0120035)	643	32	92.13	-	0.35	6.26e-08	-1.51457	7.20343
transport (GO:0006810)	3768	392	539.88	-	0.73	6.78e-08	-0.454032	7.16877
protein kinase activity (GO:0004672)	579	28	82.96	-	0.34	8.61e-08	-1.55639	7.065
cytoplasm (GO:0005737)	12100	1545	1733.69	-	0.89	9.12e-08	-0.168123	7.04001
embryonic morphogenesis (GO:0048598)	592	28	84.82	-	0.33	1.08e-07	-1.59946	6.96658
intracellular anatomical structure (GO:0005622)	14910	1963	2136.31	-	0.92	1.1e-07	-0.120294	6.95861
regulation of cell projection organization (GO:0031344)	657	34	94.14	-	0.36	1.12e-07	-1.47393	6.95078
positive regulation of RNA biosynthetic process (GO:1902680)	1714	145	245.58	-	0.59	1.15e-07	-0.761213	6.9393
anion binding (GO:0043168)	2445	234	350.32	-	0.67	1.69e-07	-0.577767	6.77211
positive regulation of nucleic acid-templated transcription (GO:1903508)	1707	145	244.58	-	0.59	1.76e-07	-0.761213	6.75449
positive regulation of DNA-templated transcription (GO:0045893)	1707	145	244.58	-	0.59	1.76e-07	-0.761213	6.75449
anatomical structure formation involved in morphogenesis (GO:0048646)	959	64	137.41	-	0.47	1.87e-07	-1.08927	6.72816
structural constituent of ribosome (GO:0003735)	169	67	24.21	+	2.77	1.89e-07	1.46989	6.72354
cell morphogenesis (GO:0000902)	673	36	96.43	-	0.37	2.03e-07	-1.4344	6.6925
regulation of multicellular organismal process (GO:0051239)	2980	297	426.98	-	0.7	2.39e-07	-0.514573	6.6216
phosphorylation (GO:0016310)	883	57	126.52	-	0.45	3.09e-07	-1.152	6.51004
actin cytoskeleton organization (GO:0030036)	540	25	77.37	-	0.32	4.49e-07	-1.64386	6.34775
tissue development (GO:0009888)	1745	151	250.02	-	0.6	4.63e-07	-0.736966	6.33442
negative regulation of biological process (GO:0048519)	5336	602	764.54	-	0.79	5.08e-07	-0.340075	6.29414
structural molecule activity (GO:0005198)	796	193	114.05	+	1.69	5.74e-07	0.757023	6.24109
actin cytoskeleton (GO:0015629)	505	24	72.36	-	0.33	6.38e-07	-1.59946	6.19518
enzyme binding (GO:0019899)	2092	195	299.74	-	0.65	7.32e-07	-0.621488	6.13549
membrane-bounded organelle (GO:0043227)	13207	1717	1892.3	-	0.91	7.86e-07	-0.136062	6.10458
neuron development (GO:0048666)	852	55	122.07	-	0.45	7.88e-07	-1.152	6.10347
regulation of anatomical structure morphogenesis (GO:0022603)	871	57	124.8	-	0.46	8.99e-07	-1.12029	6.04624
molecular_function (GO:0003674)	18218	2721	2610.28	+	1.04	9.26e-07	0.0565835	6.03339
ribosome (GO:0005840)	225	77	32.24	+	2.39	1.08e-06	1.25701	5.96658
cell leading edge (GO:0031252)	428	18	61.32	-	0.29	1.22e-06	-1.78588	5.91364
neuron to neuron synapse (GO:0098984)	390	15	55.88	-	0.27	1.28e-06	-1.88897	5.89279
anchoring junction (GO:0070161)	902	64	129.24	-	0.5	1.8e-06	-1	5.74473
regulation of biological quality (GO:0065008)	2929	297	419.67	-	0.71	2.17e-06	-0.494109	5.66354
tube morphogenesis (GO:0035239)	681	40	97.57	-	0.41	3.13e-06	-1.2863	5.50446
transferase activity (GO:0016740)	2320	226	332.41	-	0.68	3.23e-06	-0.556393	5.4908
bounding membrane of organelle (GO:0098588)	2155	208	308.77	-	0.67	3.53e-06	-0.577767	5.45223
tissue morphogenesis (GO:0048729)	571	30	81.81	-	0.37	4.05e-06	-1.4344	5.39254
nucleosome (GO:0000786)	99	45	14.18	+	3.17	4.34e-06	1.66448	5.36251
positive regulation of developmental process (GO:0051094)	1314	107	188.27	-	0.57	4.53e-06	-0.810966	5.3439
protein phosphorylation (GO:0006468)	708	43	101.44	-	0.42	4.8e-06	-1.25154	5.31876
positive regulation of RNA metabolic process (GO:0051254)	1847	168	264.64	-	0.63	4.9e-06	-0.666576	5.3098
somatodendritic compartment (GO:0036477)	862	61	123.51	-	0.49	4.98e-06	-1.02915	5.30277
catalytic activity, acting on a protein (GO:0140096)	2326	228	333.27	-	0.68	5.07e-06	-0.556393	5.29499
endocytosis (GO:0006897)	534	27	76.51	-	0.35	5.45e-06	-1.51457	5.2636
dendritic tree (GO:0097447)	627	38	89.84	-	0.42	6.89e-06	-1.25154	5.16178
cellular component organization (GO:0016043)	5497	633	787.61	-	0.8	7.1e-06	-0.321928	5.14874
purine nucleotide binding (GO:0017076)	2012	191	288.28	-	0.66	7.49e-06	-0.599462	5.12552
regulation of neuron projection development (GO:0010975)	450	20	64.48	-	0.31	8.31e-06	-1.68966	5.0804
humoral immune response (GO:0006959)	250	82	35.82	+	2.29	8.93e-06	1.19535	5.04915
dendrite (GO:0030425)	625	38	89.55	-	0.42	9.15e-06	-1.25154	5.03858
positive regulation of macromolecule biosynthetic process (GO:0010557)	1934	180	277.1	-	0.65	1.14e-05	-0.621488	4.9431
actin filament-based process (GO:0030029)	601	34	86.11	-	0.39	1.2e-05	-1.35845	4.92082
organelle (GO:0043226)	14060	1856	2014.52	-	0.92	1.24e-05	-0.120294	4.90658
positive regulation of cell differentiation (GO:0045597)	854	59	122.36	-	0.48	1.3e-05	-1.05889	4.88606
GTPase regulator activity (GO:0030695)	499	26	71.5	-	0.36	1.44e-05	-1.47393	4.84164
nucleoside-triphosphatase regulator activity (GO:0060589)	500	26	71.64	-	0.36	1.45e-05	-1.47393	4.83863
phosphorus metabolic process (GO:0006793)	1841	170	263.78	-	0.64	1.47e-05	-0.643856	4.83268
nucleotide binding (GO:0000166)	2176	213	311.78	-	0.68	1.53e-05	-0.556393	4.81531
nucleoside phosphate binding (GO:1901265)	2177	213	311.92	-	0.68	1.53e-05	-0.556393	4.81531
positive regulation of nucleobase-containing compound metabolic process (GO:0045935)	2044	194	292.87	-	0.66	1.59e-05	-0.599462	4.7986
protein domain specific binding (GO:0019904)	666	42	95.42	-	0.44	1.91e-05	-1.18442	4.71897
ribonucleotide binding (GO:0032553)	1925	183	275.81	-	0.66	1.94e-05	-0.599462	4.7122
signal transduction (GO:0007165)	4783	836	685.31	+	1.22	1.99e-05	0.286881	4.70115
synaptic membrane (GO:0097060)	399	18	57.17	-	0.31	2.2e-05	-1.68966	4.65758
cytosolic ribosome (GO:0022626)	101	44	14.47	+	3.04	2.3e-05	1.60407	4.63827
small molecule binding (GO:0036094)	2584	264	370.24	-	0.71	2.33e-05	-0.494109	4.63264
positive regulation of nitrogen compound metabolic process (GO:0051173)	3128	329	448.18	-	0.73	2.34e-05	-0.454032	4.63078
cell junction organization (GO:0034330)	529	28	75.8	-	0.37	2.43e-05	-1.4344	4.61439
purine ribonucleotide binding (GO:0032555)	1908	182	273.38	-	0.67	2.61e-05	-0.577767	4.58336
catalytic activity (GO:0003824)	5663	665	811.4	-	0.82	2.63e-05	-0.286304	4.58004
embryonic organ development (GO:0048568)	459	22	65.77	-	0.33	3.14e-05	-1.59946	4.50307
enzyme-linked receptor protein signaling pathway (GO:0007167)	631	38	90.41	-	0.42	3.15e-05	-1.25154	4.50169
modulation of chemical synaptic transmission (GO:0050804)	481	24	68.92	-	0.35	3.25e-05	-1.51457	4.48812
regulation of trans-synaptic signaling (GO:0099177)	482	24	69.06	-	0.35	3.29e-05	-1.51457	4.4828
asymmetric synapse (GO:0032279)	359	15	51.44	-	0.29	3.5e-05	-1.78588	4.45593
purine ribonucleoside triphosphate binding (GO:0035639)	1840	175	263.64	-	0.66	4.17e-05	-0.599462	4.37986
phosphate-containing compound metabolic process (GO:0006796)	1815	169	260.05	-	0.65	4.22e-05	-0.621488	4.37469
intracellular signal transduction (GO:0035556)	1520	135	217.79	-	0.62	5.07e-05	-0.68966	4.29499
neuron projection development (GO:0031175)	688	44	98.58	-	0.45	5.16e-05	-1.152	4.28735
regulation of multicellular organismal development (GO:2000026)	1399	121	200.45	-	0.6	5.19e-05	-0.736966	4.28483
head development (GO:0060322)	843	60	120.79	-	0.5	5.26e-05	-1	4.27901
positive regulation of cellular metabolic process (GO:0031325)	2971	312	425.69	-	0.73	5.96e-05	-0.454032	4.22475
cell morphogenesis involved in differentiation (GO:0000904)	509	27	72.93	-	0.37	6.06e-05	-1.4344	4.21753
cell projection morphogenesis (GO:0048858)	487	25	69.78	-	0.36	6.14e-05	-1.47393	4.21183
large ribosomal subunit (GO:0015934)	113	46	16.19	+	2.84	6.23e-05	1.50589	4.20551
plasma membrane bounded cell projection morphogenesis (GO:0120039)	482	25	69.06	-	0.36	8.04e-05	-1.47393	4.09474
positive regulation of transcription by RNA polymerase II (GO:0045944)	1256	106	179.96	-	0.59	8.17e-05	-0.761213	4.08778
bitter taste receptor activity (GO:0033038)	22	20	3.15	+	6.34	8.46e-05	2.66448	4.07263
cytoskeleton organization (GO:0007010)	1247	105	178.67	-	0.59	9.15e-05	-0.761213	4.03858
cell surface receptor signaling pathway (GO:0007166)	2087	204	299.03	-	0.68	9.67e-05	-0.556393	4.01457
postsynaptic specialization (GO:0099572)	369	17	52.87	-	0.32	9.81e-05	-1.64386	4.00833
positive regulation of cellular biosynthetic process (GO:0031328)	2014	195	288.57	-	0.68	9.99e-05	-0.556393	4.00043
antimicrobial humoral immune response mediated by antimicrobial peptide (GO:0061844)	104	45	14.9	+	3.02	0.000104	1.59455	3.98297
axonogenesis (GO:0007409)	364	15	52.15	-	0.29	0.000106	-1.78588	3.97469
neuron projection morphogenesis (GO:0048812)	477	25	68.34	-	0.37	0.000108	-1.4344	3.96658
cellular anatomical entity (GO:0110165)	18741	2770	2685.22	+	1.03	0.000115	0.0426443	3.9393
axon (GO:0030424)	640	43	91.7	-	0.47	0.000121	-1.08927	3.91721
postsynaptic density (GO:0014069)	345	15	49.43	-	0.3	0.000124	-1.73697	3.90658
positive regulation of biosynthetic process (GO:0009891)	2073	203	297.02	-	0.68	0.000129	-0.556393	3.88941
skeletal system development (GO:0001501)	518	29	74.22	-	0.39	0.000135	-1.35845	3.86967
cell part morphogenesis (GO:0032990)	507	28	72.64	-	0.39	0.000138	-1.35845	3.86012
microtubule cytoskeleton (GO:0015630)	1379	125	197.58	-	0.63	0.000153	-0.666576	3.81531
heart development (GO:0007507)	560	33	80.24	-	0.41	0.000158	-1.2863	3.80134
cell morphogenesis involved in neuron differentiation (GO:0048667)	439	22	62.9	-	0.35	0.000196	-1.51457	3.70774
actin binding (GO:0003779)	446	24	63.9	-	0.38	0.000207	-1.39593	3.68403
cellular_component (GO:0005575)	18895	2787	2707.28	+	1.03	0.00021	0.0426443	3.67778
cellular localization (GO:0051641)	2701	282	387	-	0.73	0.000233	-0.454032	3.63264
brain development (GO:0007420)	794	57	113.76	-	0.5	0.000235	-1	3.62893
regulation of localization (GO:0032879)	2133	212	305.62	-	0.69	0.000243	-0.535332	3.61439
ribonucleoprotein complex (GO:1990904)	714	163	102.3	+	1.59	0.000272	0.669027	3.56543
translation (GO:0006412)	382	104	54.73	+	1.9	0.000307	0.925999	3.51286
limb development (GO:0060173)	189	3	27.08	-	0.11	0.000361	-3.18442	3.44249
appendage development (GO:0048736)	189	3	27.08	-	0.11	0.000361	-3.18442	3.44249
vasculature development (GO:0001944)	537	32	76.94	-	0.42	0.000375	-1.25154	3.42597
protein serine/threonine kinase activity (GO:0004674)	429	23	61.47	-	0.37	0.000378	-1.4344	3.42251
phosphatidylinositol binding (GO:0035091)	277	10	39.69	-	0.25	0.000399	-2	3.39903
cellular component organization or biogenesis (GO:0071840)	5700	677	816.7	-	0.83	0.000407	-0.268817	3.39041
cell-cell junction (GO:0005911)	515	32	73.79	-	0.43	0.00043	-1.21759	3.36653
regulation of cell differentiation (GO:0045595)	1556	144	222.94	-	0.65	0.000458	-0.621488	3.33913
postsynaptic membrane (GO:0045211)	284	11	40.69	-	0.27	0.000465	-1.88897	3.33255
vesicle membrane (GO:0012506)	1235	111	176.95	-	0.63	0.000519	-0.666576	3.28483
cytoplasmic vesicle membrane (GO:0030659)	1216	109	174.23	-	0.63	0.000536	-0.666576	3.27084
phospholipid binding (GO:0005543)	478	28	68.49	-	0.41	0.000591	-1.2863	3.22841
morphogenesis of an epithelium (GO:0002009)	459	25	65.77	-	0.38	0.000635	-1.39593	3.19723
negative regulation of cellular component organization (GO:0051129)	711	50	101.87	-	0.49	0.000703	-1.02915	3.15304
regulation of organelle organization (GO:0033043)	1176	101	168.5	-	0.6	0.000751	-0.736966	3.12436
protein-DNA complex (GO:0032993)	195	61	27.94	+	2.18	0.00084	1.12433	3.07572
type I interferon receptor binding (GO:0005132)	16	16	2.29	+	6.98	0.000892	2.80323	3.04964
blood vessel development (GO:0001568)	517	31	74.08	-	0.42	0.000903	-1.25154	3.04431
cellular component morphogenesis (GO:0032989)	609	40	87.26	-	0.46	0.000916	-1.12029	3.0381
antimicrobial humoral response (GO:0019730)	144	52	20.63	+	2.52	0.00092	1.33342	3.03621
vesicle (GO:0031982)	3982	459	570.54	-	0.8	0.000955	-0.321928	3.02
presynapse (GO:0098793)	571	39	81.81	-	0.48	0.000966	-1.05889	3.01502
positive regulation of macromolecule metabolic process (GO:0010604)	3524	392	504.92	-	0.78	0.000968	-0.358454	3.01412
embryo development ending in birth or egg hatching (GO:0009792)	684	48	98	-	0.49	0.00104	-1.02915	2.98297
defense response to bacterium (GO:0042742)	294	84	42.12	+	1.99	0.00107	0.992768	2.97062
GTPase binding (GO:0051020)	316	14	45.28	-	0.31	0.00111	-1.68966	2.95468
axon development (GO:0061564)	419	22	60.03	-	0.37	0.00118	-1.4344	2.92812
signaling (GO:0023052)	5081	863	728.01	+	1.19	0.00119	0.250962	2.92445
taste receptor activity (GO:0008527)	28	20	4.01	+	4.99	0.0013	2.31904	2.88606
endomembrane system (GO:0012505)	4769	566	683.3	-	0.83	0.00154	-0.268817	2.81248
defense response to other organism (GO:0098542)	997	213	142.85	+	1.49	0.00156	0.575312	2.80688
regulation of intracellular signal transduction (GO:1902531)	1727	168	247.45	-	0.68	0.00167	-0.556393	2.77728
positive regulation of signaling (GO:0023056)	1728	168	247.59	-	0.68	0.00167	-0.556393	2.77728
renal system development (GO:0072001)	313	13	44.85	-	0.29	0.00173	-1.78588	2.76195
regulation of transport (GO:0051049)	1776	174	254.47	-	0.68	0.00195	-0.556393	2.70997
DNA-binding transcription activator activity (GO:0001216)	481	30	68.92	-	0.44	0.00207	-1.18442	2.68403
salt transmembrane transporter activity (GO:1901702)	579	40	82.96	-	0.48	0.00226	-1.05889	2.64589
chordate embryonic development (GO:0043009)	662	47	94.85	-	0.5	0.00237	-1	2.62525
positive regulation of cell communication (GO:0010647)	1729	169	247.73	-	0.68	0.00248	-0.556393	2.60555
small GTPase binding (GO:0031267)	284	12	40.69	-	0.29	0.00257	-1.78588	2.59007
synapse organization (GO:0050808)	331	15	47.43	-	0.32	0.00261	-1.64386	2.58336
regulation of cellular component biogenesis (GO:0044087)	967	80	138.55	-	0.58	0.00269	-0.785875	2.57025
DNA-binding transcription activator activity, RNA polymerase II-specific (GO:0001228)	477	30	68.34	-	0.44	0.0027	-1.18442	2.56864
cell surface receptor signaling pathway involved in cell-cell signaling (GO:1905114)	364	18	52.15	-	0.35	0.00283	-1.51457	2.54821
mitochondrial protein-containing complex (GO:0098798)	298	80	42.7	+	1.87	0.00325	0.903038	2.48812
negative regulation of response to stimulus (GO:0048585)	1640	159	234.98	-	0.68	0.00336	-0.556393	2.47366
apical plasma membrane (GO:0016324)	396	23	56.74	-	0.41	0.00342	-1.2863	2.46597
sensory perception of bitter taste (GO:0050913)	44	25	6.3	+	3.97	0.00375	1.98914	2.42597
positive regulation of metabolic process (GO:0009893)	3834	438	549.34	-	0.8	0.00387	-0.321928	2.41229
carbohydrate derivative binding (GO:0097367)	2283	242	327.11	-	0.74	0.0039	-0.434403	2.40894
epithelial cell development (GO:0002064)	187	4	26.79	-	0.15	0.00393	-2.73697	2.40561
epithelium development (GO:0060429)	1098	96	157.32	-	0.61	0.00433	-0.713119	2.36351
kidney development (GO:0001822)	303	13	43.41	-	0.3	0.00453	-1.73697	2.3439
regulation of vesicle-mediated transport (GO:0060627)	536	35	76.8	-	0.46	0.00466	-1.12029	2.33161
cytoplasmic translation (GO:0002181)	123	45	17.62	+	2.55	0.00467	1.3505	2.33068
limb morphogenesis (GO:0035108)	151	2	21.64	-	0.09	0.00468	-3.47393	2.32975
appendage morphogenesis (GO:0035107)	151	2	21.64	-	0.09	0.00468	-3.47393	2.32975
apical part of cell (GO:0045177)	461	30	66.05	-	0.45	0.00518	-1.152	2.28567
positive regulation of peptidyl-serine phosphorylation of STAT protein (GO:0033141)	20	17	2.87	+	5.93	0.00543	2.56803	2.2652
positive regulation of multicellular organismal process (GO:0051240)	1653	162	236.84	-	0.68	0.00554	-0.556393	2.25649
blood vessel morphogenesis (GO:0048514)	429	25	61.47	-	0.41	0.00607	-1.2863	2.21681
cellular response to stimulus (GO:0051716)	6443	1059	923.16	+	1.15	0.00631	0.201634	2.19997
transmembrane receptor protein tyrosine kinase signaling pathway (GO:0007169)	420	24	60.18	-	0.4	0.00636	-1.32193	2.19654
detection of chemical stimulus involved in sensory perception of bitter taste (GO:0001580)	39	23	5.59	+	4.12	0.00668	2.04264	2.17522
peptide biosynthetic process (GO:0043043)	411	104	58.89	+	1.77	0.00683	0.823749	2.16558
positive regulation of cell projection organization (GO:0031346)	354	18	50.72	-	0.35	0.007	-1.51457	2.1549
positive regulation of cellular component organization (GO:0051130)	1122	100	160.76	-	0.62	0.00734	-0.68966	2.1343
neuron spine (GO:0044309)	179	5	25.65	-	0.19	0.00783	-2.39593	2.10624
negative regulation of signal transduction (GO:0009968)	1265	117	181.25	-	0.65	0.00847	-0.621488	2.07212
epithelial tube morphogenesis (GO:0060562)	318	15	45.56	-	0.33	0.00916	-1.59946	2.0381
endosome (GO:0005768)	1047	96	150.01	-	0.64	0.0105	-0.643856	1.97881
dendritic spine (GO:0043197)	176	5	25.22	-	0.2	0.0113	-2.32193	1.94692
mitochondrial inner membrane (GO:0005743)	497	115	71.21	+	1.61	0.0117	0.687061	1.93181
embryonic organ morphogenesis (GO:0048562)	302	14	43.27	-	0.32	0.0118	-1.64386	1.92812
response to organonitrogen compound (GO:0010243)	983	85	140.84	-	0.6	0.0121	-0.736966	1.91721
pattern specification process (GO:0007389)	452	28	64.76	-	0.43	0.0121	-1.21759	1.91721
cell cortex (GO:0005938)	314	17	44.99	-	0.38	0.0123	-1.39593	1.91009
basal plasma membrane (GO:0009925)	271	13	38.83	-	0.33	0.0123	-1.59946	1.91009
monoatomic ion channel complex (GO:0034702)	305	16	43.7	-	0.37	0.0127	-1.4344	1.8962
cell communication (GO:0007154)	5244	876	751.36	+	1.17	0.0128	0.226509	1.89279
macromolecule localization (GO:0033036)	2368	253	339.29	-	0.75	0.0129	-0.415037	1.88941
cellular response to endogenous stimulus (GO:0071495)	1200	110	171.94	-	0.64	0.0131	-0.643856	1.88273
guanyl-nucleotide exchange factor activity (GO:0005085)	231	9	33.1	-	0.27	0.0144	-1.88897	1.84164
cation binding (GO:0043169)	4409	525	631.72	-	0.83	0.0146	-0.268817	1.83565
protein serine kinase activity (GO:0106310)	363	21	52.01	-	0.4	0.0165	-1.32193	1.78252
response to endogenous stimulus (GO:0009719)	1462	142	209.48	-	0.68	0.0167	-0.556393	1.77728
intracellular vesicle (GO:0097708)	2499	277	358.06	-	0.77	0.0168	-0.37707	1.77469
defense response (GO:0006952)	1417	277	203.03	+	1.36	0.0172	0.443607	1.76447
Golgi apparatus (GO:0005794)	1649	170	236.27	-	0.72	0.0173	-0.473931	1.76195
organelle membrane (GO:0031090)	3721	437	533.15	-	0.82	0.0175	-0.286304	1.75696
metal ion binding (GO:0046872)	4321	514	619.11	-	0.83	0.0175	-0.268817	1.75696
gated channel activity (GO:0022836)	328	18	47	-	0.38	0.0178	-1.39593	1.74958
regulation of cell development (GO:0060284)	827	68	118.49	-	0.57	0.0184	-0.810966	1.73518
membrane protein complex (GO:0098796)	1354	134	194	-	0.69	0.0186	-0.535332	1.73049
ruffle (GO:0001726)	182	6	26.08	-	0.23	0.0186	-2.12029	1.73049
kinase binding (GO:0019900)	779	65	111.62	-	0.58	0.019	-0.785875	1.72125
cytoplasmic vesicle (GO:0031410)	2495	277	357.48	-	0.77	0.0191	-0.37707	1.71897
regulation of peptidyl-serine phosphorylation of STAT protein (GO:0033139)	23	17	3.3	+	5.16	0.0209	2.36737	1.67985
metabolic process (GO:0008152)	8105	1028	1161.29	-	0.89	0.021	-0.168123	1.67778
basolateral plasma membrane (GO:0016323)	241	11	34.53	-	0.32	0.0213	-1.64386	1.67162
cytosolic large ribosomal subunit (GO:0022625)	57	25	8.17	+	3.06	0.0222	1.61353	1.65365
muscle structure development (GO:0061061)	504	34	72.21	-	0.47	0.0233	-1.08927	1.63264
binding (GO:0005488)	16540	2264	2369.86	-	0.96	0.0236	-0.0588937	1.62709
lamellipodium (GO:0030027)	204	8	29.23	-	0.27	0.0241	-1.88897	1.61798
monoatomic ion gated channel activity (GO:0022839)	327	18	46.85	-	0.38	0.0241	-1.39593	1.61798
negative regulation of signaling (GO:0023057)	1361	131	195	-	0.67	0.0247	-0.577767	1.6073
calcium ion transmembrane transporter activity (GO:0015085)	145	3	20.78	-	0.14	0.025	-2.8365	1.60206
regulation of molecular function (GO:0065009)	2567	281	367.8	-	0.76	0.0262	-0.395929	1.5817
positive regulation of signal transduction (GO:0009967)	1551	154	222.23	-	0.69	0.0267	-0.535332	1.57349
negative regulation of cell communication (GO:0010648)	1360	131	194.86	-	0.67	0.0296	-0.577767	1.52871
ear development (GO:0043583)	232	9	33.24	-	0.27	0.0306	-1.88897	1.51428
CCR chemokine receptor binding (GO:0048020)	48	23	6.88	+	3.34	0.0314	1.73985	1.50307
protein localization (GO:0008104)	1929	201	276.39	-	0.73	0.0324	-0.454032	1.48945
cellular macromolecule localization (GO:0070727)	1935	202	277.25	-	0.73	0.0336	-0.454032	1.47366
sensory organ development (GO:0007423)	593	44	84.97	-	0.52	0.034	-0.943416	1.46852
SH3 domain binding (GO:0017124)	125	2	17.91	-	0.11	0.0346	-3.18442	1.46092
calcium channel activity (GO:0005262)	127	2	18.2	-	0.11	0.0357	-3.18442	1.44733
chemokine receptor binding (GO:0042379)	72	29	10.32	+	2.81	0.0383	1.49057	1.4168
mitochondrial gene expression (GO:0140053)	143	47	20.49	+	2.29	0.0385	1.19535	1.41454
basal part of cell (GO:0045178)	290	16	41.55	-	0.39	0.04	-1.35845	1.39794
organelle inner membrane (GO:0019866)	554	122	79.38	+	1.54	0.0418	0.62293	1.37882
detection of chemical stimulus involved in sensory perception of taste (GO:0050912)	45	23	6.45	+	3.57	0.0422	1.83592	1.37469
adherens junction (GO:0005912)	187	7	26.79	-	0.26	0.0423	-1.94342	1.37366
regulation of cellular metabolic process (GO:0031323)	5447	665	780.45	-	0.85	0.0428	-0.234465	1.36856
enzyme regulator activity (GO:0030234)	1332	132	190.85	-	0.69	0.0457	-0.535332	1.34008
intracellular membrane-bounded organelle (GO:0043231)	12131	1618	1738.13	-	0.93	0.0461	-0.104697	1.3363
natural killer cell activation involved in immune response (GO:0002323)	25	17	3.58	+	4.75	0.0468	2.24793	1.32975
inner ear development (GO:0048839)	204	7	29.23	-	0.24	0.0469	-2.05889	1.32883
