# Supplementary material for: Enriched G4 forming repeats in the human genome are associated with robust well-coordinated transcription and reduced cancer transcriptome variation
Source: J Biol Chem. 2024 Sep 26;300(11):107822. doi: 10.1016/j.jbc.2024.107822 (PMC11532954; doi:10.1016/j.jbc.2024.107822)
Supplement: Supplementary Table S3 [file mmc4.xlsx]

## Sheet: HGMD results
HGMD - Mutations within pG4			Curated pG4s (stable by Quadron (score > 19); at least one HGMD variant detected)
HGMD_disease	n_disease_mutations		chromosome	pG4_start	pG4_end	quadron_score	pG4_sequence (+ strand)	n_pathogenic_mutations
Long_QT_syndrome	62		chr11	64809898	64809917	31.79	GGGTCGGGGGCGGGGCTGGG	18
Cardiomyopathy_hypertrophic	21		chr17	50199239	50199276	32.07	GGGGGTCCGGGAGGTCCGGGGGGTCCGGGGGGTCCGGG	10
Osteogenesis_imperfecta_I	21		chr11	47335991	47336016	30.97	GGGTGGGTTCGCTGGGGGGACCTGGG	10
Kabuki_syndrome	20		chr17	50195244	50195298	19.04	GGGACCAGGAGGGCCGCCGGGGCCCTGGGGTCCAGAGGGGCCTCGGGCACCAGGG	10
Autism_spectrum_disorder	19		chr4	41746134	41746161	27.07	GGGGGTGGGGTTGGGATTGGGACCTGGG	9
Multiple_endocrine_neoplasia_1	18		chr22	23767522	23767617	28.04	GGGGCGGGGGCTGGGGCGGCTGCCGAGGGCGGTGGGTGCGCGGGCGGGTGGGCAGAGGGCGCGGCTGGGCGGCTGCGGGGGTGGGAGGAAGCAGGG	8
Epidermolysis_bullosa_dystrophica	16		chr12	120978568	120978657	41.76	GGGGCCCTGATTCACGGGCCGCTGGGGCCAGGGTTGGGGGTTGGGGGTGCCCACAGGGCTTGGCTAGTGGGGTTTTGGGGGGGCAGTGGG	6
Polycystic_kidney_disease_1	16		chr7	150947420	150947444	25.74	GGGGGTGGGGGCGGGGCATCGAGGG	6
Amyotrophic_lateral_sclerosis	12		chr17	80110050	80110082	22.51	GGGAAGGTAGGGCGAGGGTCCAGGGGACGGGGG	6
Central_hypoventilation_syndrome	12		chr12	51913752	51913810	22.38	GGGCGACAGCATGTTGGGGGTATGGGCCTGGGGACCTGGGACACAGGGTGTAGGAGGGG	6
Hereditary_haemorrhagic_telangiectasia	12		chr3	48575048	48575115	34.79	GGGATGGGGTGATCACCTTGGGGCCAGGGGGTCCGGGGGGCCCAGGGGTTCCAGGGAGTCCAGGAGGG	5
Ehlers-Danlos_syndrome	11		chr12	49027063	49027102	31.83	GGGGGCCGGGCACGGGGCTTGGGTCGGGCTGATTCAGGGG	5
Osteogenesis_imperfecta_II	11		chr11	2884843	2884900	23.85	GGGGCCGGGGCCGGGGCGGGGGCCGGGGCCGGGGCCGGGGCCGGGGCTGGGGCCGGGG	5
Liddle_syndrome	10		chr12	51915499	51915521	21.88	GGGTGAGCCGGGCGGGGCAGGGG	5
Retinitis_pigmentosa	9		chr14	28767631	28767685	19.84	GGGGCTAAAGCGGACGGGCTGGGCGGCAAGGGCGAGCCGGGCGGCGGGCCGGGGG	5
Niemann-Pick_disease	8		chr3	70977913	70977950	27	GGGGCCTTGGGTGACGGGAGTCAGGGGGGCGGTTGGGG	4
Osteogenesis_imperfecta	8		chr12	49042282	49042309	26.9	GGGGCTGTCGGGCTCACCGGGTTCCGGG	4
Wiskott-Aldrich_syndrome	8		chr16	89279715	89279756	24.66	GGGGCGGGGCCGTCAGGGGCACAGAGGGACGCGGCGGGGGGG	4
Diabetes_MODY	7		chr11	119345556	119345590	24.64	GGGTGTTGGGGGGGTAAGGGTCTGGGTAGTTAGGG	4
Fanconi_anaemia	7		chr19	13286636	13286683	43.34	GGGGGTCTTGGGGGGGCCGGGATTGGATGGGTTCCCCGGGTTGTTGGG	3
Leber_congenital_amaurosis	7		chr7	150946900	150946959	38.65	GGGTGGGGAGGGGGCTGACGGGCAACAGCGGGGATGTGGAAGTGGGGCCAGGCCCCGGGG	3
Neutropaenia_congenital	7		chr12	49050254	49050279	37.37	GGGCTGGGGCAGGGCTGGGGGCGGGG	3
Cardiomyopathy_dilated	6		chr11	17509500	17509568	34.14	GGGCAGTGGGCGGGTGGGAGTGAGGTCTTGGGTGGGAACGGATGGCGGGGGAGGGATGGGAATGGGGGG	3
Ectodermal_dysplasia_hypohidrotic	6		chr19	11105605	11105629	33.13	GGGCGGGGCCAGGGTGGGGGCGGGG	3
Ehlers-Danlos_syndrome_IV	6		chr11	47337404	47337424	30.93	GGGCTGGGAGGCAGGGCTGGG	3
Factor_VII_deficiency	6		chr22	23766234	23766282	30.84	GGGCCCCATCTGCAGGGGCTGGGGGGCAGCGGGGGTGGGGGCCTGGGGG	3
Gitelman_syndrome	6		chr20	58891864	58891883	30.09	GGGTAAGGGCGGGCGGGGGG	3
Hirschsprung_disease	6		chr2	241852936	241852977	28.47	GGGCTGGGGAGAAGGTGGGGGGGTTCCAGGGCCTGTCTGGGG	3
Incontinentia_pigmenti	6		chr1	1338098	1338123	27.61	GGGGGCAGCCGGGTGGGGCAGCGGGG	3
Muscular_dystrophy_congenital	6		chr10	67884567	67884623	27.4	GGGTGGCGGGAGCGCCGAGAGGGCGGGGGCGGCGATGGGGCGGGTCACGTGATGGGG	3
Pulmonary_arterial_hypertension	6		chr21	34834458	34834498	26.34	GGGAGGCACGAGGGTTGGGCGTGGGGGCTGGGTGGTGTGGG	3
Reduced_promoter_activity	6		chr12	49050467	49050496	25.69	GGGAAGGAGGGGAGTTTTGGGGAACCAGGG	3
Schizophrenia	6		chr12	47997619	47997666	24.28	GGGGGACCAGGGGGGCCGGGAGGACCAGGGGGGCCAGGATTTCCAGGG	3
Stickler_syndrome	6		chr10	70600838	70600857	23.86	GGGGCAGGGACGGGCAGGGG	3
Adrenal_hyperplasia	5		chr9	35075725	35075764	23.33	GGGCCCTGGAGGGGAGGGGGGTGGGGAGAACTGGAGTGGG	3
Adrenal_hypoplasia	5		chr12	32896712	32896745	20.54	GGGGCGCCGGGGGCTGCCATGGGGCCGGTGGGGG	3
Adrenoleukodystrophy	5		chr12	49040376	49040462	38.2	GGGGCAAATGGGTCACGGGACTGAGGGCGTGAGGGTGGGCGAGAATAAGGGTCAGGGGACTGGAAGCGAGGGGTAACGGGTGATGGG	2
Alport_syndrome	5		chr17	30237136	30237377	37.81	GGGGTGCAGGGGGGATGCCGGGGGTGCATGGGGGGATGCTGGGGGGTGCAGGGGGGATACTGCGAGGGGTGCAGGGGGGATAATGGGGGTTGCAGGGGAGATCCTGGGAGAGGTGCAGGGGGATGCTGGAAGGGCTGCAGGGGGGATGCTGGGGGTGCAGGGGAGATGCTGGGGGGGCTGCAGGGGGGATGCTGGGGGTGCAGGGGGGATGCCGCGAGGGGTGAAGGGGGGGATAATGGGGG	2
Autism	5		chr1	8360334	8360421	37.04	GGGGTAGAGGTGGAGGGGCAGGTCGGAGGGGTGATGGGAGGAGGGCCTCCAGGGACAAAGGGGTGCTGAGCAAACGGGGGTTGGGGGG	2
Beckwith-Wiedemann_syndrome	5		chrX	54470667	54470731	36.8	GGGTCGGCAGGCAGTGGGCGTGATGGTGGAGGGGGGATGGGCTCCAGTGGGGGGGGCATCCGGGG	2
Bethlem_myopathy	5		chr19	35842251	35842295	34.85	GGGGAGTGGGGTGCTCCACCTGGGGGGCAACTGGGAGGGGATGGG	2
Congenital_anomalies_of_the_kidney_and_urinary_tract	5		chr14	74486381	74486399	34.83	GGGTTGGGTGGGGCATGGG	2
Glycogen_storage_disease_2	5		chr16	3729192	3729216	34.57	GGGGGCTGGGCCGGGGGTGGGGGGG	2
McArdle_disease	5		chr17	44375668	44375701	34.53	GGGCCGGGTGAATGGGGGAGGGGCTGGGGATGGG	2
Mucopolysaccharidosis_II	5		chr3	38550483	38550502	32.47	GGGTGGGCCAAGGGGTCGGG	2
Tuberous_sclerosis	5		chrY	2787733	2787685	32.01	CCCTCAACACCCCCTCAACCCCGCCCAACCAGCCTACCCCCTAGTACCC	2
Very_long_chain_acyl-CoA_dehydrogenase_deficiency	5		chr11	47335846	47335868	31.88	GGGGAGGGGGGTTGGGGGCGGGG	2
Agammaglobulinaemia	4		chr1	1338042	1338077	31.87	GGGAAGCAGGGTGGGGGTCCCGGGTACTGGTAGGGG	2
Aicardi-Goutières_syndrome	4		chr2	47403106	47403151	31.86	GGGGGACGTGGGAGGGGAGGCGGGAAACAGCTTAGTGGGTGTGGGG	2
Albinism_ocular	4		chr6	33438019	33438083	31.32	GGGGGATCTGGGGGCATGGGTTCGGGAGGGGGAGGGGGCTCGGGGGGTGGCTCAGGGGGCAAGGG	2
Alzheimer_disease	4		chr17	80105135	80105173	30.08	GGGCAGGGCAGGGGCGGGGGCGGCGGCCAGGGCAGAGGG	2
Blood_group_variation	4		chr19	13212617	13212667	26.53	GGGGTGACACTCACAGGGCTCCTCCTGGGTCCAGCTGGGTGGAGGGGAGGG	2
Brugada_syndrome	4		chr9	95449267	95449293	26.28	GGGGGGTGGCTCAGGGGAGGGTGTGGG	2
Congenital_heart_defects	4		chr1	155240059	155240090	26.19	GGGATGCAGGGGCGGGCACCTGGGAGGGAGGG	2
Deafness_non-syndromic	4		chr22	37069347	37069389	25.78	GGGGTGGGGTGGGGTGGGGTGGGGTGGGGTGAGGTGAGGTGGG	2
Holoprosencephaly	4		chr4	3463433	3463474	23.47	GGGGCGCGTCGGGGGCGCGGGGGGGGGGGGCGCGGGCGCGGG	2
Hurler_syndrome	4		chr1	11794851	11794879	23.21	GGGTAGGGGACGCCTGGGTGAGGATGGGG	2
Muscular_dystrophy_limb_girdle	4		chr10	23193220	23193273	22.26	GGGCGGCTGCGGGGGGCCGGGCGGCGGCGGGCGCCTGGGCGGGGACAGCCCGGG	2
Neuroblastoma	4		chr2	219418642	219418687	19.39	GGGCGGGGCCGGGGGCCTGGGGTCGCTGCGGGCCAGCCGGCTGGGG	2
Neuronal_ceroid_lipofuscinosis_juvenile	4		chrX	48688777	48688711	42.64	CCCCACCCCCACCAACACCCCGGGGACCCCCACCCCCAGGCCGAGGGGGCCCTCCACCACCACCCCC	1
Osteopetrosis_autosomal_recessive	4		chr22	50625492	50625584	41.08	GGGCAAGGGCGAGAGGAGGGGCCAGGGATCTAGGGCTCCGGGGAGGGGTCAGCAGGTCGGGGGGAGGGATCCACGGGGAGGGGTTACCCTGGG	1
Parkinson_disease	4		chr22	50625492	50625584	41.08	GGGCAAGGGCGAGAGGAGGGGCCAGGGATCTAGGGCTCCGGGGAGGGGTCAGCAGGTCGGGGGGAGGGATCCACGGGGAGGGGTTACCCTGGGchr23	1
Pyruvate_kinase_deficiency	4		chr1	16125325	16125426	41.07	GGGCCGGGAGGGAGAGAGGGAGAGTTAGGGGCTGGAGCAGGGGAGGGGGCCGGGCTGGGTGGGGACAGGACTCGGTGGGCGGCTGGGGAGGGGAGTGGAGGG	1
Renal_tubular_dysgenesis	4		chr3	38556375	38556335	40.07	CCCCTCAATCCCCTGGCACCCGGCCCCACCCTACCCAGCCC	1
Retinitis_pigmentosa_X-linked	4		chr7	44153471	44153530	39.79	GGGAGGGGGATGGGAGCAGTCGGGCTGGGGAGGGGGTAGGCTGGGGACCTCAGGGTGGGGchr08	1
Robinow_syndrome_autosomal_dominant	4		chr20	63689624	63689644	38.19	GGGCCAGGGTGGGGCTGGGGGchr21	1
Rubinstein-Taybi_syndrome	4		chr16	3729308	3729379	37.7	GGGTGAGGGTTGGGGCTGGGCAGGGGGCTGCGGCGTCTGGGGTGTGCTGGGCTGCTGTGTGGGGGTCCCGGG	1
APECED	3		chr1	41583197	41583217	36.85	GGGGGGGCGGTACTGGGCGGG	1
Bernard-Soulier_syndrome	3		chr4	4860395	4860439	36.45	GGGAGGGGGCCGGGTGGGGGCCGGGTGGGGTGTGGGACCCGAGGG	1
Campomelic_dysplasia	3		chr5	177992741	177992771	36.39	GGGGGAGCATGGGAGGGGGTGGGGGGCAGGG	1
Camptodactyly-arthropathy-coxa_vara-pericarditis	3		chr1	155250410	155250439	35.9	GGGGCTCGGGTGGGCGGGGCTGCGGCTGGG	1
Congenital_myasthenic_syndrome	3		chr20	63350045	63350088	35.89	GGGTGCCGTGGGGCGGGCGGCAGGGTCCAGGCGAGGGGTGGGGG	1
Deafness	3		chr19	54180778	54180802	35.61	GGGGGGTGGGCATTGGAGGGTGGGG	1
Developmental_disorder	3		chr9	127108065	127108110	35.15	GGGGCGGGGCAGCGGGGGGTGGCTGGGGGACGGGCCTGGCCGAGGG	1
Diabetes_MODY3	3		chr17	7676465	7676494	34.99	GGGGGCTGGGGTTGGGGTGGGGGTGGTGGG	1
Diabetes_neonatal	3		chr10	43111482	43111522	34.78	GGGAGGGAGGGTCGGGGTCCTGGGGGCTTCTGGAGCCTGGG	1
Episodic_ataxia	3		chr12	49031673	49031731	34.61	GGGGGTCCCTGGATGGGTGGGAGGGAGCTGGGCCTCAGTGGGAAGCTGGGAGCTGGGGG	1
Familial_exudative_vitreoretinopathy	3		chr21	32645669	32645706	34.49	GGGGGAGCCGGGCGTGTGGGAGGGGCGACCGGGCGGGG	1
Frontotemporal_dementia	3		chr7	150947786	150947725	33.99	CCCCCCACGGCCCCCCCGGCCGGCCCCGGCTACTCGGCCCTGCCCCCGCCCGGCCCGGCCCC	1
Glaucoma_1_open_angle	3		chr19	50323193	50323219	33.69	GGGTGGGGCGGGGGTGGCGGGGGTGGG	1
Glycogen_storage_disease_2_infantile-onset	3		chr14	23416306	23416335	33.62	GGGAGGCCTGGGAAGGGGTTGGGGGAGGGG	1
Haemolytic_uraemic_syndrome_atypical	3		chr7	151781354	151781378	33.3	GGGGCTGGAGGGCCGGGGCTGGGGG	1
Haemophagocytic_lymphohistiocytosis	3		chr19	49061968	49061992	33.28	GGGGAGGGAGCATGAGGGGAGAGGG	1
Haemophagocytic_lymphohistiocytosis_familial	3		chr8	144474706	144474723	33.26	GGGAAGGGGTGGGGTGGG	1
Hearing_loss	3		chr5	52989278	52989295	33.25	GGGGCGGGCTGGGGCGGG	1
Hypercholesterolaemia	3		chr19	43527251	43527269	33.07	GGGAAGGGCGGGGCGGGGG	1
Hyperglycinaemia_non-ketotic	3		chr1	150553056	150553027	32.93	CCCGAGTCTGCCCCTCCCTCCCCGGCCCCC	1
Hypothyroidism	3		chr20	44401277	44401343	32.9	GGGCACTGGGAGGAGGCAGTGGGAGGGCGGAGGGCGGGGGCCTTCGGGGTGGGCGCCCAGGGTAGGG	1
Increased_expression	3		chr5	172350483	172350531	32.84	GGGCACCCGGGTGGGAGGGTGAGCCAGGGCCTGGCTTCGGGGGCAAGGG	1
Keratoconus	3		chr11	636745	636783	32.79	GGGCGCGGAGTCGGGGGCAGGGGGAGCGGGCGTGGAGGG	1
Kohlschütter-Tönz_syndrome	3		chr22	42128928	42128971	32.75	GGGGCGAAAGGGGCGTCCTGGGGGTGGGAGATGCGGGTAAGGGG	1
Leigh_syndrome	3		chr1	146019429	146019473	32.56	GGGCGGGGCCCCGGGGCGGGGGAGGGGCTGTAGGGCCCTGGCGGG	1
Medulloblastoma	3		chr17	8144903	8144960	32.47	GGGGCTGGGTCAGGGGCTACTGTGGGGCTGGGGGCTGGGCTGGGGGCTGGGCCTGGGG	1
Megaloblastic_anaemia_1	3		chr11	33869388	33869419	32.43	GGGGAGGGAGGCGGGGTGCCGGGCGGCGGGGG	1
Methylenetetrahydrofolate_reductase_deficiency	3		chr19	49861515	49861602	32.38	GGGGAACATCAGAGGGGCGGCAGGCCCAGGGGTCAGGGGAGGAGGGGGGTCAGGGGGTGCAGCCCGGGGGGTGTCCGGGCTGAGCGGG	1
Muscular_dystrophy_limb-girdle	3		chr4	38014724	38014694	32.35	CCCCCGCCCCAACCCGCCCCATGCCGCGCCC	1
Neonatal_respiratory_distress_/_interstitial_lung_disease	3		chr22	42693730	42693775	31.95	GGGGCCGTGGGAGGGTGGGGTGGGGGGTGTCAAGGTGGGGCAGGGG	1
Neutral_lipid_storage_disease_with_myopathy	3		chr17	44255187	44255211	31.8	GGGCTGGGAGGAGGGGTCACCTGGG	1
Osteogenesis_imperfecta_IV	3		chr1	156480780	156480804	31.69	GGGGGGAAGGGGCCGGAAGGGGGGG	1
Otospondylomegaepiphyseal_dysplasia	3		chr20	33237967	33237997	31.44	GGGGAGGGACAGGGCTGGATGGGGGAGGGGG	1
Paroxysmal_kinesigenic_dyskinesia	3		chrX	49256823	49256894	31.36	GGGTAGGAGCTCTGGGGCACAGCCGAAAGGGTGCTGGGGGGACAGAGGGTGTCAGGGGAGGGGATAGGAGGG	1
Porencephaly_familial	3		chr12	6348020	6348060	31.35	GGGGTGGGGGCAGAAGTGGGAAGGAGGGGAGGATGCCAGGGchr13	1
Protein_S_deficiency	3		chr16	67430978	67430996	31.35	GGGGGCGGGGCGGGGGGGG	1
Pulmonary_fibrosis	3		chr11	406998	407035	31.03	GGGGCGGGACCGTCAGGGGGGTGGGTGCTACGCTGGGG	1
Reduced_activity	3		chr14	22877188	22877216	30.95	GGGCGGGGCAGTGGGTGGGCAAGATGGGG	1
Reduced_expression	3		chr19	43575505	43575541	30.84	GGGGTCCGAGGGGCAGGGAGAGTGGGAGGGGGCGGGG	1
Rothmund-Thomson_syndrome	3		chr3	189789723	189789741	30.84	GGGTCTCGGGGTGGGGGGG	1
Sensory_and_autonomic_neuropathy_type_IV	3		chr19	54156901	54156936	30.69	GGGGCTGGGCCGGGCGGGGGGCCCCCTCGCCCTGGG	1
Split_hand/foot_malformation	3		chr1	201368302	201368326	30.59	GGGCAGCGGGGAGTGGGGATGGGGG	1
Spondyloepiphyseal_dysplasia	3		chr10	102504178	102504133	30.39	CCCCCGGCCCCACCGCGCCCCCGGCCCCTGGCCCGACTGCCCCCCC	1
Stargardt_disease	3		chr9	124502998	124502962	30.2	CCCCTCAGCCCCTCTCCCACCCCCACCCCCTACCCCC	1
Sudden_cardiac_death	3		chr16	4798593	4798615	30.11	GGGGAGGGTGAGGGTGGCGGGGG	1
Ullrich_congenital_muscular_dystrophy	3		chr19	42401821	42401771	29.82	CCCCCCGCAGCCCCCGTCTACCCCCGCAGCCCCCGTCTCCCCGCTCGGCCC	1
Zellweger_syndrome	3		chr11	6391624	6391587	29.8	CCCCCCAAACCCCCTAGCCCCCCAGCCCCAGGTGCCCC	1
46_XY_disorder_of_sex_development	2		chr16	57959968	57960051	29.56	GGGTTCCTCCTTGGGCTGCAGGGGGATGGGTGTGGGCAGGGAGGGGGTCTCCCGGGCCTGCAGCTTGGGCCCCATTTCCTGGGG	1
Aarskog-Scott_syndrome	2		chr15	32030386	32030428	29.51	GGGCTGGAGGGATGGGGGGGCGGGGACGGGGGCGGGGGCGGGG	1
Albinism_oculocutaneous_1	2		chr16	2091181	2091417	29.26	GGGGCGCGGTCAGGAGGGCGGGAGGGACGCTGCCGGGGCGGGGCCCTGCGAGGGGGCGGGACGCTGCCGGGGCGGGGCCCTACGAGGGGGCGGGACGCTGCCGGGGCGGGGCCCTGCGAGGGGGCGGGACGCTGCGAGGGGGCGGGGCGCTGCGAGGGGTGAGACGCTGCCGGGGCGGGGCCCCGCGAGGGGGCGGGACGCTGCCGGTGGGAGGCGCGGGGTCTGGCCGGGGACGGG	1
Aplastic_anaemia	2		chr14	24369873	24369891	29.21	GGGGGCCAGGGTGGGGGGG	1
Atrial_fibrillation	2		chr1	179575983	179576030	29	GGGTGGGGGCTGAGGGCGAGGGGCGGGACACCGGGGCCGCGGGCGGGG	1
Bestrophinopathy_autosomal_recessive	2		chr8	32646871	32646906	28.69	GGGTAGAGAGCGGGGAGTGGGGGTTGGGAGAGGGGG	1
Blood_group_variant_In(Lu)	2		chr1	160087727	160087761	28.35	GGGGGCGGGGGAGGGGGCGGGTGGGGAAGCTGGGG	1
Bone_marrow_failure	2		chr20	59194065	59194101	28.27	GGGAGAAAAGGGGCACAGTTGGGGGGGGACAAGGGGG	1
CHARGE_syndrome	2		chr7	100805634	100805661	28.12	GGGAGGTGGGACAGTCTGGGGGCGGGGG	1
Capillary_malformation-arteriovenous_malformation	2		chr17	35878580	35878600	28.09	GGGCACGGGGCAGTGGGCGGG	1
Cerebellar_ataxia	2		chrX	53250578	53250654	27.89	GGGGGCTGGTGGCAGGGGCCCTGGTGGGGCTGGGGCTGGGCCTTCAGGGGCTGGGTAGTGGCGGTGTGGGATCGGGG	1
Coenzyme_Q10_deficiency	2		chr3	190120408	190120456	27.69	GGGCAGCTCAGCGCCGGGGCCCTCGCCGGGGGGCGGGGGCGGGAGCGGG	1
Collagen_IV_nephropathy	2		chr12	49038537	49038568	27.46	GGGGCCGGTGGGGCTGAGGGTTTCTGTGGGGG	1
Colorectal_cancer	2		chr11	819893	819965	27.42	GGGGTCTGCCTGGGTGAGCGGGGCCGGGGGCGGCAGGCGGGGGGCTGGCGGGAAGGCCGTGCGGGGCCGGGGGchr12	1
Colorectal_cancer_non-polyposis	2		chr15	40695330	40695356	27.3	GGGGCGTTGGGGGCCGTGCGGGTCGGG	1
Congenital_cataract	2		chr20	33675808	33675832	27.24	GGGACCACAGGGTCTGGGCTGGGGG	1
Corneal_endothelial_dystrophy_2	2		chr15	82661912	82661936	27.15	GGGTCTGGGTGCTGGGAGGGGTGGGchr16	1
Craniosynostosis	2		chr9	127854407	127854459	27.09	GGGCTGCGGGCGGGCACCGGGGCCGGCGTGGGCTCGCACGGGGACCCGAGGGG	1
Developmental_delay_laryngeal_hypoplasia_feeding_problems_&_ventricular_septal_defect	2		chrX	49171777	49171816	27.04	GGGAGTATCCTTGGGGGGCGGGGCGAGGGGGCTTCCGGGG	1
Diabetes_mellitus_type_1	2		chr16	2097830	2097807	26.81	CCCCCAGCCCAGCCCAGGACCCCC	1
Diabetes_type_2	2		chr2	25160996	25161067	26.66	GGGAGGCGGCAGCAGGGCAGGGGAGAGCAAGGGGCTTTGGGGTCGACCTCCTGGGGGAGGGTAGCCCTGGGG	1
Ectodermal_dysplasia	2		chr13	99985572	99985600	26.63	GGGGGCGGCGGCGGGGCGGGCGGCGGGGGchr14	1
Ectopia_lentis_isolated_form	2		chr15	32730863	32730884	26.57	GGGGGCGGGGCCAAGGGCGGGG	1
Epidermolysis_bullosa_junctional_generalised	2		chr5	55233257	55233281	26.54	GGGCTGGGCCGGGCCGGGCAGGGGG	1
Epidermolysis_bullosa_pruriginosa	2		chr5	55233257	55233281	26.54	GGGCTGGGCCGGGCCGGGCAGGGGGchr06	1
Epilepsy	2		chr22	42128212	42128228	25.9	GGGGGGGCTGGGCTGGG	1
FOXG1_syndrome	2		chr16	2092163	2092181	25.71	GGGGCCGGGAGGGTCTGGG	1
Frontotemporal_lobar_degeneration	2		chr8	144416541	144416590	25.57	GGGCGGAGCTGGCGGGAAGAGGCCAGGGCTGGGGGACCCGTCGGGTGGGG	1
Grey_platelet_syndrome	2		chr16	28866898	28866943	25.55	GGGCCGGGGAGGAGGGGTGGCTGGGCCTCCTTCAGGGGGAGGAGGG	1
Haemochromatosis	2		chr11	64740161	64740178	25.48	GGGCTGGGGGGGCAGGGG	1
Hypogonadotropic_hypogonadism	2		chr10	101010653	101010689	25.47	GGGGCCGGGGAGCCACGGGGGGTAGCTGGGGAGGGGG	1
Hypogonadotropic_hypogonadism_isolated	2		chr22	37973540	37973573	25.31	GGGGCTGTGGGACTGGGGCCCTGAGGGGCTGGGG	1
Intermediate_metaboliser	2		chr2	156329789	156329817	25.26	GGGGTGGTGGGCGTCGGGGGCGAGGAGGG	1
Iron-refractory_iron_deficiency_anaemia_(IRIDA)	2		chr7	100160614	100160645	25.09	GGGCATTGGGATTGAGGGTTTGGGCTCGAGGG	1
Joubert_syndrome	2		chr15	43617934	43617965	24.52	GGGTGCATGGGGGCCGAGTTGGGGTAGGGGGG	1
KBG_syndrome	2		chr10	43116762	43116788	24.46	GGGGGAGTCTCCGGGGCGGGGGGCGGG	1
Lissencephaly_type_II	2		chr17	7294257	7294274	24.32	GGGCCGGGGGGGCGGGGG	1
Long_QT_syndrome_2	2		chr11	64600401	64600420	24.1	GGGGCTGGGCGGGGTGGGGG	1
Macrothrombocytopaenia	2		chr17	8003121	8003085	23.86	CCCTGCCCCGCCTCCCCCGGGCCCTGCCCCGGCTCCC	1
Metachromatic_leukodystrophy	2		chr1	11803137	11803161	23.77	GGGTGGGGCAGGGAGCATCAGGGGG	1
Mucociliary_clearance_disorder_with_reduced_generation_of_multiple_motile_cilia	2		chr1	206446303	206446331	23.77	GGGGGGCTTGGGACGGGAGGAGGGGAGGG	1
Mucopolysaccharidosis_I	2		chrX	25007357	25007381	23.71	GGGAAGGGCAGCCCAGGGGGGTGGG	1
Muscular_dystrophy_limb_girdle_2I	2		chr12	124863958	124864037	23.7	GGGGCGGGGCCTGAGCGGGCCCGGGGCGGGGTCGGGGCGGGGACGGGGCGGGGCGCTGATCGGACGGGCAGGGGGCGGGG	1
Myocardial_infarction_association_with	2		chr6	33189421	33189442	23.6	GGGAGGGAGGGGAACCTCAGGG	1
Myotonia_congenita	2		chr11	64810147	64810194	23.56	GGGGGAGGGAGGGTCGGGCAGGTTCGGCCGGGGAGCCTCCTCCCAGGG	1
Nephrotic_syndrome	2		chr6	31356981	31356963	23.38	CCCGCCCGACCCTCCTCCC	1
Neural_tube_defects	2		chr2	113227207	113227239	23.34	GGGGATGTGGGGTGGGTATCCGGGCAGCGTGGG	1
Neurological_disorder	2		chrX	49076756	49076799	23.13	GGGCAGGTGGGTGGGTTGTCGGGGCCAAGGTTTAGGGTAAGGGG	1
Night_blindness_congenital	2		chr14	23321502	23321535	22.86	GGGGGCTGCGGGCGGTCGGGGCTCCGGGCCGGGG	1
Obesity	2		chr19	3595517	3595550	22.74	GGGAGGAGTTGGGGGTCCCCGGGTTGGATTGGGG	1
Obsessive-compulsive_disorder_association_with	2		chr4	148154805	148154836	22.26	GGGCTTTGCGGGGGTGGGGGTGGGGGTGGGGG	1
Opsismodysplasia	2		chr2	188988083	188988060	21.89	CCCCCCAGGCCCTCCCGGTCCCCC	1
Osteogenesis_imperfecta_III	2		chr2	127423251	127423233	21.59	CCCGCGCCCTCCCCTGCCC	1
Pain_insensitivity_congenital	2		chr10	104040364	104040394	21.22	GGGACCTGGGGGGCCAGGTGGGCCTGGGGGG	1
Pain_insensitivity_congenital_with_anhidrosis	2		chr6	40432450	40432477	21.2	GGGAGCGGGCAAAGATGGGATCAGGGGGchr07	1
Peroxisome_biogenesis_disorder	2		chr2	219570510	219570548	21.03	GGGGGCCTCGTCGGGGTCCGCGGGCGGGCTCTCGGGGGG	1
Peutz-Jeghers_syndrome	2		chr16	3770703	3770731	20.93	GGGGTGCTCTGGGTTTGGGTAGCACTGGG	1
Pseudohypoparathyroidism_1a	2		chr14	102930498	102930536	20.91	GGGGGCTGGAGGGGGGACCGGGGCCTCCTCGGGGCCGGG	1
Reduced_function	2		chr2	232482421	232482446	20.76	GGGAAGTCAGGGTCGTACAGGGTGGG	1
Schizophrenia_association_with	2		chr3	46996372	46996343	20.42	CCCCGCCCTCACCCGCTCCCAGTCAGTCCC	1
Short_stature	2		chr17	17215083	17215120	20.41	GGGGCCCACTGGGGAGAAGGGCAGGGGCAGAGCAAGGG	1
Spinal_muscular_atrophy_with_respiratory_distress_1	2		chr1	201364253	201364289	20.35	GGGAGCATGGGGGGCCTCCATGGGCCTGGGCTAGGGG	1
Sudden_unexpected_death_in_epilepsy	2		chr16	2065526	2065505	20.16	CCCGCTCCCTCTCCCCACCCCC	1
Sudden_unexplained_death	2		chr8	11703891	11703914	20.03	GGGGGGGCGGGGAGGGAGAAAGGG	1
Systemic_lupus_erythematosus_association_with	2		chr16	67959726	67959743	19.94	GGGAAAGGGCAGGGTGGG	1
Testis_and_cardiac_defects	2		chr14	95535163	95535199	19.89	GGGGTCCGGGCGTGCGGGCGGCGGGCTCGGGCGCGGGchr15	1
Thoracic_aortic_aneurysms_and_dissections	2		chr4	987952	987972	19.63	GGGCGGCGGGCAGGGTCTGGG	1
Thrombocytopaenia	2		chr11	533284	533324	19.42	GGGGCCGCTGGGTCACATGGGTCCCGGGGGGTCCCAGAGGG	1
Tooth_agenesis	2		chr14	60511108	60511137	19.13	GGGTTCCGGGCGGGCACTACGGGCGGAGGG	1
Treacher_Collins_syndrome	2		chr4	3767499	3767600	19.1	GGGGCGCGTTGCGGCGGGGCGGGCGGCGGCGAGCGGGCGCGGAGGGGGGCGCGGGCGGTGCGGACGGGCAGGGGGCGGGGCCGGGGGCGGCTGAGTCGGGGG	1
Type_2_diabetes_association_with	2
Usher_syndrome	2
Ventricular_septal_defect	2
Von_Willebrand_disease_1	2
XY_sex_reversal	2
21-hydroxylase_deficiency	1
3-M_syndrome	1
Achromatopsia	1
Acrodermatitis_enteropathica	1
Adiponectin_deficiency	1
Adolescent_idiopathic_scoliosis_association_with	1
Alacrima_achalasia_&_mental_retardation_syndrome	1
Albinism_nystagmus_occular_hypopigmentation_and_foveal_hypoplasia	1
Albright_hereditary_osteodystrophy	1
Alport_syndrome_autosomal_dominant	1
Altered_activity	1
Altered_activity_association_with	1
Altered_mRNA_expression	1
Altered_receptor_function	1
Altered_transcription_factor_binding	1
Alternating_hemiplegia_of_childhood	1
Amelogenesis_imperfecta	1
Angioneurotic_oedema	1
Anorectal_malformations_with_recto-perineal_fistulas	1
Anterior_segment_dysgenesis_&_microphthalmia	1
Anterior_segment_mesenchymal_dysgenesis	1
Antibody_deficiency_primary	1
Aphasia_progressive_nonfluent	1
Arrhythmogenic_cardiomyopathy	1
Arrhythmogenic_right_ventricular_dysplasia/cardiomyopathy	1
Arthropathy-like_findings_and_carpal_tunnel_syndrome_in_Scheie_syndrome	1
Asthma_in_European_Americans_association_with	1
Ataxia_with_myoclonus	1
Atrial_fibrillation_association_with	1
Atypical_teratoid/rhabdoid_tumours	1
Auditory_neuropathy_and_optic_atrophy	1
Autoimmune_polyglandular_syndrome_type_1	1
Axenfeld-Rieger_anomaly	1
Axenfeld-Rieger_syndrome	1
BAP1_tumour_predisposition_syndrome	1
Barth_syndrome	1
Barts_syndrome	1
Benign_haematuria	1
Best_macular_dystrophy	1
Bicuspid_aortic_valve	1
Birt-Hogg-Dubé_syndrome	1
Bladder_exstrophy_epispadias_complex_association_with	1
Brachytelephalangic_chondrodysplasia_punctata	1
Brain_small_vessel_disease_with_leukoencelopathy_&_ocular_anomalies	1
Breast_cancer	1
Breast_cancer_increased_risk_in_BRCA2_carriers_association_with	1
Brittle_cornea_syndrome	1
Bruck_syndrome	1
Bull's_eye_maculopathy	1
Bullous_dermolysis_of_the_newborn	1
C1Q_deficiency_type_B	1
CEDNIK_syndrome	1
Cancer	1
Cardiac_conduction_disease	1
Cardiac_hypertrophy_protection_association	1
Cardiomyopathy	1
Cardiomyopathy_autosomal_dominant	1
Cardiomyopathy_left_ventricular_noncompaction	1
Cataract	1
Cataract_bilateral	1
Cataract_congenital	1
Central_core_disease	1
Centronuclear_myopathy	1
Centronuclear_myopathy_with_dilated_cardiomyopathy	1
Cerebellar_agenesis	1
Cerebellar_ataxia_2	1
Cerebellar_ataxia_hyperreflexia_external_ophthalmoparesis_bilateral_corneal_clouding_and_abnormal_behaviour	1
Cerebral_palsy_modifier_of	1
Cerebral_ventriculomegaly_&_nephrosis	1
Charcot-Marie-Tooth_disease_axonal	1
Charcot-Marie-Tooth_disease_type_2	1
Charcot-Marie-Tooth_disease_type_4F/Dejerine-Sottas_syndrome	1
Chordoma	1
Citrullinaemia	1
Cleft_lip_and_palate	1
Cold_Induced_Sweating_Syndrome	1
Collagen_VI_deficiency	1
Collagen_VI_myopathy	1
Complex_dystonia_early-onset	1
Cone-rod_dystrophy	1
Cone_dystrophy_autosomal_recessive	1
Congenital_disorder_of_glycosylation	1
Congenital_heart_disease	1
Congenital_heart_disease_in_Down_syndrome	1
Congenital_nephrotic_syndrome_Finnish_type	1
Coronary_artery_disease	1
Coronary_artery_disease_reduced_risk	1
Cortical_malformations_&_polymicrogyria	1
Creutzfeldt-Jakob_disease_variant	1
Crisponi/CISS1_syndrome	1
Crohn's_disease_very_early-onset_association_with	1
Cystinuria	1
Deafness_autosomal_recessive_77	1
Decreased_plasma_homocysteine_levels_association_with	1
Decreased_promoter_activity	1
Decreased_serum_leptin_levels_in_lean_individuals	1
Dementia_with_Lewy_bodies	1
Development_delay_with_movement_disorder	1
Developmental_delay_and_epilepsy	1
Dextro-looped_TGA	1
Diabetes_MODY2	1
Diabetes_association_with	1
Diabetes_mellitus	1
Diabetes_mellitus_type_2	1
Diabetes_type_2_association_with	1
Distal_myopathy_Laing	1
Dysferlinopathy	1
Ehlers-Danlos_syndrome_I	1
Ehlers-Danlos_syndrome_VI	1
Ehlers-Danlos_syndrome_VIa_kyphoscoliotic_type	1
Ehlers-Danlos_syndrome_vascular-type	1
Ellis-van_Creveld_syndrome	1
Encephalopathy_ethylmalonic	1
Epidermolysis_bullosa	1
Epidermolysis_bullosa_with_pyloric_atresia	1
Epilepsy_and/or_neurodevelopmental_disorders	1
Epileptic_encephalopathy	1
Epileptic_encephalopathy_early_onset_with_optic_atrophy	1
Epileptic_encephalopathy_infantile	1
Episodic_ataxia_2	1
Essential_hypertension_association_with	1
Essential_tremor_early-onset	1
FOXP1_syndrome	1
Fatal_surfactant_deficiency	1
Female_infertility_with_oocyte_germinal_vesicle_arrest	1
Fish_eye_disease	1
Focal_epilepsy	1
Folate_malabsorption_hereditary	1
Frank-Ter_Haar_syndrome	1
Frontotemporal_dementia_behavioural_variant	1
Fuchs_corneal_dystrophy	1
GAPO_syndrome	1
GATA2_deficiency	1
Galloway-Mowat_syndrome	1
Gastric_cancer_decreased_risk_association_with	1
Gaucher_disease_1	1
Gaucher_disease_2	1
Gaze_palsy_horizontal_with_progressive_scoliosis	1
Glanzmann_thrombasthenia_1	1
Glaucoma_primary_open_angle	1
Global_developmental_delay_failure_to_thrive_dysmorphic_facies_skeletal_dysplasia_and_genitourinary_abnormalities	1
Glomerular_microscopic_haematuria	1
Glucose-6-phosphate_dehydrogenase_deficiency	1
Glycogen_storage_disease_2_late-onset	1
Goitrous_hypothyroidism	1
HLA-B_null_allele	1
Haematuria	1
Hearing_loss_non-syndromic_autosomal_recessive	1
Heimler_syndrome	1
Hemiplegic_migraine	1
Hermansky-Pudlak_syndrome	1
High_myopia	1
Holt-Oram_syndrome	1
Hydrocephalus	1
Hydrocephalus_X-linked	1
Hydrocephaly_brain_atrophy_seizure_developmental_delay_ventricular_septal_defect_hydronephrosis_&_behavioural_issues	1
Hyperalphalipoproteinaemia_association_with	1
Hyperphagia_and_obesity_early_onset	1
Hypoacetylaspartia	1
Hypopituitarism	1
Hypouricaemia_renal	1
IPEX_syndrome	1
Ichthyosis_autosomal_recessive_with_hypotrichosis	1
Idiopathic_epilepsy_generalised	1
Impaired_coupling_association_with	1
Impaired_glucose_homeostasis	1
Increased_HDL_cholesterol_level_association_with	1
Increased_activity	1
Increased_fucosyltransferase_activity	1
Increased_lung_cancer_risk_association_with	1
Increased_promoter_activity	1
Increased_risk_of_coronary_artery_disease_association_with	1
Increased_transcription	1
Increased_triglyceride_levels_association_with	1
Infantile_convulsions_paroxysmal_dyskinesia_&_migraine	1
Infantile_spasms	1
Inflammatory_bowel_disease_early-onset	1
Inflammatory_bowel_disease_very_early_onset	1
Intellectual_disability	1
Intellectual_disability_and_autistic_features	1
Intellectual_disability_and_developmental_delay	1
Intellectual_disability_autosomal_recessive	1
Intellectual_disability_epilepsy_&_autistic_features	1
Intellectual_disability_microcephaly_and_cortical_atrophy	1
Intracranial_aneurysms	1
Intractable_epileptic_encephalopathy_with_complex_I_deficiency	1
Juvenile_idiopathic_arthritis	1
Juvenile_myoclonic_epilepsy	1
Kabuki_syndrome_with_non-immune_foetal_hydrops/ascites	1
Leigh_syndrome_COX_IV_deficiency	1
Lens_subluxation_lens_opacities_axial_high_myopia_&_poor_vision	1
Lipoid_proteinosis	1
Lissencephaly_X-linked_with_abnormal_genitalia	1
Loeys-Dietz_syndrome	1
Long_QT_syndrome_&_atrial_fibrillation	1
Long_QT_syndrome_association_with	1
Long_QT_syndrome_latent	1
Low_hepcidin_levels_association_with	1
Lung_cancer_lower_risk_association_with	1
Luteinizing_hormone_variant	1
MUTYH-associated_polyposis	1
Macular_and_cone/cone-rod_dystrophy	1
Male_factor_infertility_association_with	1
Malignant_hyperthermia	1
Mannosidosis_alpha	1
Marfanoid_habitus_with_intellectual_disability	1
Meier-Gorlin_syndrome_&_craniosynostosis	1
Mental_retardation	1
Mental_retardation_X-linked_association_with	1
Microcephalic_osteodysplastic_primordial_dwarfism	1
Microcephaly_corpus_callosum_agenesis_schizencephaly_polymicrogyria_and_vermis_&_right_third_nerve_hypoplasia	1
Microcephaly_primary	1
Microcephaly_seizures_&_developmental_delay	1
Microphthalmia_bilateral_&_coloboma	1
Microphthalmia_nonsyndromic_bilateral	1
Microphthalmia_with_associated_anomalies	1
Microphthalmia_with_retinitis_pigmentosa	1
Microtia	1
Mitochondrial_content_association_with	1
Mitochondrial_myopathy	1
Mitochondrial_myopathy_autosomal_dominant	1
Moderate_intellectual_disability_with_siezures_facial_dysmorphism_hearing_impairment_and_Myalgia	1
Mucolipidosis_III	1
Multiple_epiphyseal_dysplasia	1
Muscle_weakness	1
Muscular_dystrophy_limb_girdle_2B	1
Musculocontractural_Ehlers-Danlos_syndrome	1
Myeloperoxidase_deficiency	1
Myocardial_infarction	1
Myocardial_infarction_protection_against_association	1
Myopathy_congenital	1
Myopathy_early-onset	1
Myopathy_myofibrillar	1
Myopathy_primary	1
Myotonia	1
Myotonia_non-dystrophic	1
N-acetylglutamate_synthase_deficiency	1
Nail_patella_syndrome	1
Nanophthalmos-retinitis_pigmentosa_complex	1
Nanophthalmos_hyperopia	1
Nasopharyngeal_carcinoma_association_with	1
Necrotizing_enterocolitis	1
Nephrotic_syndrome_steroid_resistant	1
Neural_tube_defects_myelomeningocele	1
Neurodegeneration_X-linked	1
Neurodegeneration_with_brain_iron_accumulation	1
Neurodegenerative_encephalopathy_early-onset	1
Neurodevelopmental_disorder	1
Neurodevelopmental_disorder_with_brain_and_heart_anomalies	1
Neuronal_ceroid_lipofuscinosis_late_infantile	1
Neuropathy_distal_hereditary_motor_type_II	1
Neutropaenia_cyclic	1
Neutrophil_antigen_2_deficiency	1
Nevoid_basal_cell_carcinoma_syndrome	1
Nicotine_dependence_risk_association_with	1
Niemann-Pick_disease_type_C2	1
Noncompaction_left_ventricular	1
Obesity_severe_early-onset	1
Obsessive-compulsive_disorder	1
Oculopharyngeal_muscular_dystrophy	1
Oligodontia	1
Oocyte_maturation_arrest	1
Optic_atrophy	1
Osteogenesis_imperfecta_III/IV	1
Osteogenesis_imperfecta_I_atypical	1
Osteoporosis_susceptibility_to_association	1
P50_inhibitory_defect_protection_against_association_with	1
Paget_disease_of_bone	1
Paget_disease_of_bone_protection_against_association_with	1
Pancreatic_and_cerebellar_agenesis	1
Paraoxonase_activity_variant	1
Parkinson_disease/Dementia_with_Lewy_bodies	1
Parkinson_disease_association_with	1
Paroxysmal_nocturnal_haemoglobinuria	1
Partial_iodide_organification_defect	1
Pectus_excavatum	1
Persistent_Müllerian_duct_syndrome	1
Pituitary_adenoma	1
Pituitary_hormone_deficiency	1
Pituitary_hormone_deficiency_combined	1
Pk_synthase_deficiency_(p_phenotype)	1
Platelet_disorder_familial	1
Platelet_disorder_familial_with_associated_myeloid_malignancy	1
Platelet_function_disorder	1
Polymicrogyria_bilateral_frontoparietal	1
Polyp_of_corpus_uteri	1
Poor_metaboliser	1
Porencephaly	1
Precocious_puberty	1
Primary_ciliary_dyskinesia	1
Primary_ciliary_dyskinesia_with_central_complex_defects	1
Primary_immunodeficiency_disease	1
Primary_lateral_sclerosis_juvenile	1
Progressive_supranuclear-palsy_like_syndrome	1
Proprotein_convertase_1/3_deficiency	1
Prostate_cancer	1
Protein_C_deficiency	1
Pseudoexfoliation_syndrome_association_with	1
Psychosis_protection_against_in_repeat_expansion_carriers_association_with	1
Pustular_psoriasis_generalised_with_psoriasis_vulgaris	1
Rapp-Hodgkin_syndrome	1
Red_blood_cell_count_association_with	1
Red_blood_cell_traits_association_with	1
Reduced_BMI_in_adult_males_association_with	1
Reduced_blood_pressure_association_with	1
Reduced_haemoglobin_A1C_levels	1
Reduced_mRNA_stability	1
Reduced_post-stroke_mortality_association_with	1
Reduced_risk_of_coronary_artery_disease_association_with	1
Reduced_transcription	1
Reduced_transcriptional_activity	1
Reduced_transcriptional_efficiency	1
Renal-coloboma_syndrome	1
Renal_agenesis	1
Renal_cancer	1
Renal_tubular_acidosis_distal	1
Renal_tubular_acidosis_sensorineural_deafness	1
Retinal_degeneration	1
Retinitis_Pigmentosa	1
Retinitis_pigmentosa_autosomal_dominant	1
Rett_syndrome	1
Rett_syndrome_congenital_variant	1
Rigid_spine_muscular_dystrophy_1	1
Robinow_syndrome_osteosclerotic	1
SURF1_deficiency	1
Sanfilippo_syndrome_A	1
Schizencephaly	1
Schizencephaly_&_cortical_malformations	1
Schwannomatosis	1
Schwartz-Jampel_syndrome_type_1	1
Seasonal_affective_disorder_association_with	1
Semantic_dementia	1
Serum_urate_levels_association_with	1
Severe_motor_delay_and_leukoencephalopathy	1
Short_QT_syndrome	1
Short_stature_with_accelerated_bone_maturation	1
Small_cell_carcinoma_of_the_ovary_hypercalcemic_type	1
Spastic_paraplegia_63	1
Speech_delay_intellectual_disability_motor_delay_behavioural_problems_and_autism	1
Spherocytosis	1
Spinocerebellar_ataxia_13	1
Spinocerebellar_ataxia_48	1
Steel_syndrome	1
Subacute_cutaneous_lupus_erythematosus_association_with	1
Sudden_infant_death_syndrome	1
Synergistic_convergance_with_scoliosis	1
Testicular_dysgenesis	1
Thromboembolic_disease	1
Thromboembolic_disease_association_with	1
Total_iodide_organification_defect	1
Trichohepatoenteric_syndrome	1
Usher_syndrome_1	1
Usher_syndrome_atypical	1
Van_der_Woude_syndrome	1
Variation_in_bone_mineral_density_association_with	1
Ventricular_fibrillation	1
Vitiligo_autosomal_dominant_association_with	1
Von_Willebrand_disease	1
Von_Willebrand_disease_2b	1
Von_Willebrand_disease_3	1
Waardenburg_syndrome_4	1
Weissenbacher-Zweymuller_syndrome	1
Wiedemann-Steiner_syndrome	1
Wolfram_syndrome	1
X-linked_cone_dystrophy	1
XY_gonadal_dysgenesis	1
Xeroderma_pigmentosum	1
Zellweger_syndrome_C	1

## Sheet: HGMD pG4 hotspot mutations
Mut_ID (local)	Type	Tag	Gene	Disease	hgvs	Genomic_coords_hg18	Genomic_coords_hg19	Sequence_context_hg18	Sequence_context_hg19	hgmd_sequence_context	Deleted_sequence	Inserted_sequence	Codon	Author	Journal	Vol	Page	Year	PMID	Acc_num	dbsnp	entrezid	Genomic_coords_hg38	Mutation_start	Mutation_end	Sequence_context_hg38
id1	HGMD_Advanced_Micro_Lesions.csv:5	DM	MEN1	Multiple endocrine neoplasia 1	NM_130799.2:c.205_215delCCCGACCCGCC	NULL	chr11:64577367-64577377 (-)	NULL	CCCGAGCTCACCTTCCAGCCCAGCCCCGCC[CCCGACCCGCC/-]TGGCGGCCTCACCTACTTTCCCGTGGCCGA	CAGCCCC^GCCcccgacccgccTGGCGGCCTC	CCCGACCCGCC		68	Bassett	AJHG	62	232	1998	9463336	CD982754	NULL	4221	chr11:64809895-64809905 (-)	64809895	64809905	CCCGAGCTCACCTTCCAGCCCAGCCCCGCC[CCCGACCCGCC/-]TGGCGGCCTCACCTACTTTCCCGTGGCCGA
id2	HGMD_Advanced_Micro_Lesions.csv:5	DM	MEN1	Multiple endocrine neoplasia 1	NM_130799.2:c.206_216delCCGACCCGCCT	NULL	chr11:64577366-64577376 (-)	NULL	CCGAGCTCACCTTCCAGCCCAGCCCCGCCC[CCGACCCGCCT/-]GGCGGCCTCACCTACTTTCCCGTGGCCGAC	AGCCCC^GCCCccgacccgcctGGCGGCCTCA	CCGACCCGCCT		68	Wautot	HUM MUT	20	35	2002	12112656	CD025489	NULL	4221	chr11:64809894-64809904 (-)	64809894	64809904	CCGAGCTCACCTTCCAGCCCAGCCCCGCCC[CCGACCCGCCT/-]GGCGGCCTCACCTACTTTCCCGTGGCCGAC
id3	HGMD_Advanced_Micro_Lesions.csv:5	DM	MEN1	Multiple endocrine neoplasia 1	NM_130799.2:c.211_212delCC	NULL	chr11:64577370-64577371 (-)	NULL	CTCACCTTCCAGCCCAGCCCCGCCCCCGAC[CC/-]GCCTGGCGGCCTCACCTACTTTCCCGTGGC	CGCCCCC^GACccGCCTGGCGGC	CC		70	Cote	HUM MUT	12	219	1998	10660339	CD982755	rs386134251	4221	chr11:64809898-64809899 (-)	64809898	64809899	CTCACCTTCCAGCCCAGCCCCGCCCCCGAC[CC/-]GCCTGGCGGCCTCACCTACTTTCCCGTGGC
id4	HGMD_Advanced_Micro_Lesions.csv:4	DM	MEN1	Multiple endocrine neoplasia 1	NM_130799.2:c.208_209delGAinsT	NULL	chr11:64577373-64577374 (-)	NULL	GAGCTCACCTTCCAGCCCAGCCCCGCCCCC[GA/T]CCCGCCTGGCGGCCTCACCTACTTTCCCGT	CCCCGCC^CCCgaCCCGCCTGGC	GA	T	69	Klein	GENET MED	7	131	2005	15714081	CX054521	NULL	4221	chr11:64809901-64809902 (-)	64809901	64809902	GAGCTCACCTTCCAGCCCAGCCCCGCCCCC[GA/T]CCCGCCTGGCGGCCTCACCTACTTTCCCGT
id5	HGMD_Advanced_Micro_Lesions.csv:6	DM	MEN1	Multiple endocrine neoplasia 1	NM_130799.2:c.199_208dupCCCGCCCCCG	NULL	chr11:64577373-64577374 (-)	NULL	AGCTCACCTTCCAGCCCAGCCCCGCCCCCG[-/CCCGCCCCCG]ACCCGCCTGGCGGCCTCACCTACTTTCCCG	CCCGCC^CCCGcccgcccccgACCCGCCTGG		CCCGCCCCCG	69	Turner	HUM MUT	31	E1089	2010	19953642	CI100101	NULL	4221	chr11:64809901-64809902 (-)	64809901	64809902	AGCTCACCTTCCAGCCCAGCCCCGCCCCCG[-/CCCGCCCCCG]ACCCGCCTGGCGGCCTCACCTACTTTCCCG
id6	HGMD_Advanced_Micro_Lesions.csv:6	DM	MEN1	Multiple endocrine neoplasia 1	NM_130799.2:c.208dupG	NULL	chr11:64577373-64577374 (-)	NULL	AGCTCACCTTCCAGCCCAGCCCCGCCCCCG[-/G]ACCCGCCTGGCGGCCTCACCTACTTTCCCG	CCCGCC^CCCGgACCCGCCTGG		G	69	Romanet	JCEM	104	753	2019	30339208	CI193334	NULL	4221	chr11:64809901-64809902 (-)	64809901	64809902	AGCTCACCTTCCAGCCCAGCCCCGCCCCCG[-/G]ACCCGCCTGGCGGCCTCACCTACTTTCCCG
id7	HGMD_Advanced_Micro_Lesions.csv:5	DM	MEN1	Multiple endocrine neoplasia 1	NM_130799.2:c.207delC	NULL	chr11:64577375 (-)	NULL	CGAGCTCACCTTCCAGCCCAGCCCCGCCCC[C/-]GACCCGCCTGGCGGCCTCACCTACTTTCCC	CAGCCCC^GCCcCCGACCCGCC	C		68	Agarwal	HMG	6	1169	1997	9215689	CD972303	rs1057517902	4221	chr11:64809903 (-)	64809903		CGAGCTCACCTTCCAGCCCAGCCCCGCCCC[C/-]GACCCGCCTGGCGGCCTCACCTACTTTCCC
id8	HGMD_Advanced_Micro_Lesions.csv:6	DM	MEN1	Multiple endocrine neoplasia 1	NM_130799.2:c.202_206dupGCCCC	NULL	chr11:64577375-64577376 (-)	NULL	CGAGCTCACCTTCCAGCCCAGCCCCGCCCC[-/GCCCC]CGACCCGCCTGGCGGCCTCACCTACTTTCC	GCCCAGC^CCCgccccGCCCCCGACC		GCCCC	67	Mayr	EJE	137	684	1997	9437237	CI972637	rs730882136	4221	chr11:64809903-64809904 (-)	64809903	64809904	CGAGCTCACCTTCCAGCCCAGCCCCGCCCC[-/GCCCC]CGACCCGCCTGGCGGCCTCACCTACTTTCC
id9	HGMD_Advanced_Micro_Lesions.csv:6	DM	MEN1	Multiple endocrine neoplasia 1	NM_130799.2:c.202_205dupGCCC	NULL	chr11:64577376-64577377 (-)	NULL	CCGAGCTCACCTTCCAGCCCAGCCCCGCCC[-/GCCC]CCGACCCGCCTGGCGGCCTCACCTACTTTC	AGCCCC^GCCCgcccCCGACCCGCC		GCCC	68	Romanet	JCEM	104	753	2019	30339208	CI193333	NULL	4221	chr11:64809904-64809905 (-)	64809904	64809905	CCGAGCTCACCTTCCAGCCCAGCCCCGCCC[-/GCCC]CCGACCCGCCTGGCGGCCTCACCTACTTTC
id10	HGMD_Advanced_Micro_Lesions.csv:6	DM	MEN1	Multiple endocrine neoplasia 1	NM_130799.2:c.202dupG	NULL	chr11:64577379-64577380 (-)	NULL	TTCCCGAGCTCACCTTCCAGCCCAGCCCCG[-/G]CCCCCGACCCGCCTGGCGGCCTCACCTACT	CCCAGC^CCCGgCCCCCGACCC		G	67	Teh	JCEM	83	2621	1998	9709921	CI983143	NULL	4221	chr11:64809907-64809908 (-)	64809907	64809908	TTCCCGAGCTCACCTTCCAGCCCAGCCCCG[-/G]CCCCCGACCCGCCTGGCGGCCTCACCTACT
id11	HGMD_Advanced_Micro_Lesions.csv:6	DM	MEN1	Multiple endocrine neoplasia 1	NM_130799.2:c.196_201dupAGCCCC	NULL	chr11:64577380-64577381 (-)	NULL	GTTCCCGAGCTCACCTTCCAGCCCAGCCCC[-/AGCCCC]GCCCCCGACCCGCCTGGCGGCCTCACCTAC	GCCCAGC^CCCagccccGCCCCCGACC		AGCCCC	67	Romanet	JCEM	104	753	2019	30339208	CI193332	NULL	4221	chr11:64809908-64809909 (-)	64809908	64809909	GTTCCCGAGCTCACCTTCCAGCCCAGCCCC[-/AGCCCC]GCCCCCGACCCGCCTGGCGGCCTCACCTAC
id12	HGMD_Advanced_Micro_Lesions.csv:5	DM	MEN1	Multiple endocrine neoplasia 1	NM_130799.2:c.201delC	NULL	chr11:64577381 (-)	NULL	CGTTCCCGAGCTCACCTTCCAGCCCAGCCC[C/-]GCCCCCGACCCGCCTGGCGGCCTCACCTAC	CAGCCC^AGCCcCGCCCCCGAC	C		66	Toledo	CLIN END	67	377	2007	17555499	CD075463	NULL	4221	chr11:64809909 (-)	64809909		CGTTCCCGAGCTCACCTTCCAGCCCAGCCC[C/-]GCCCCCGACCCGCCTGGCGGCCTCACCTAC
id13	HGMD_Advanced_Micro_Lesions.csv:6	DM	MEN1	Multiple endocrine neoplasia 1	NM_130799.2:c.191_200dupAGCCCAGCCC	NULL	chr11:64577381-64577382 (-)	NULL	CGTTCCCGAGCTCACCTTCCAGCCCAGCCC[-/AGCCCAGCCC]CGCCCCCGACCCGCCTGGCGGCCTCACCTA	CCAGCCC^AGCccagcccagcCCCGCCCCCG		CCAGCCCAGC	66	Bassett	AJHG	62	232	1998	9463336	CI983141	NULL	4221	chr11:64809909-64809910 (-)	64809909	64809910	CGTTCCCGAGCTCACCTTCCAGCCCAGCCC[-/AGCCCAGCCC]CGCCCCCGACCCGCCTGGCGGCCTCACCTA
id14	HGMD_Advanced_Micro_Lesions.csv:6	DM	MEN1	Multiple endocrine neoplasia 1	NM_130799.2:c.196_200dupAGCCC	NULL	chr11:64577381-64577382 (-)	NULL	CGTTCCCGAGCTCACCTTCCAGCCCAGCCC[-/AGCCC]CGCCCCCGACCCGCCTGGCGGCCTCACCTA	AGCCC^AGCCCagcccCGCCCCCGAC		AGCCC	66	Giraud	AJHG	63	455	1998	9683585	CI983142	rs1060499978	4221	chr11:64809909-64809910 (-)	64809909	64809910	CGTTCCCGAGCTCACCTTCCAGCCCAGCCC[-/AGCCC]CGCCCCCGACCCGCCTGGCGGCCTCACCTA
id15	HGMD_Advanced_Micro_Lesions.csv:6	DM	MEN1	Multiple endocrine neoplasia 1	NM_130799.2:c.200_201insG	NULL	chr11:64577381-64577382 (-)	NULL	CGTTCCCGAGCTCACCTTCCAGCCCAGCCC[-/G]CGCCCCCGACCCGCCTGGCGGCCTCACCTA	AGCCC^AGCCCgCGCCCCCGAC		G	66	Wautot	HUM MUT	20	35	2002	12112656	CI021453	NULL	4221	chr11:64809909-64809910 (-)	64809909	64809910	CGTTCCCGAGCTCACCTTCCAGCCCAGCCC[-/G]CGCCCCCGACCCGCCTGGCGGCCTCACCTA
id16	HGMD_Advanced_Micro_Lesions.csv:6	DM	MEN1	Multiple endocrine neoplasia 1	NM_130799.2:c.191_200dupAGCCCAGCC	NULL	chr11:64577381-64577382 (-)	NULL	CGTTCCCGAGCTCACCTTCCAGCCCAGCCC[-/AGCCCAGCCC]CGCCCCCGACCCGCCTGGCGGCCTCACCTA	CCAGCCC^AGCccagcccagcCCCGCCCCCG		CCAGCCCAGC	66	Bassett	AJHG	62	232	1998	9463336	CI983141	NULL	4221	chr11:64809909-64809910 (-)	64809909	64809910	CGTTCCCGAGCTCACCTTCCAGCCCAGCCC[-/AGCCCAGCCC]CGCCCCCGACCCGCCTGGCGGCCTCACCTA
id17	HGMD_Advanced_Micro_Lesions.csv:4	DM	MEN1	Multiple endocrine neoplasia 1	NM_130799.2:c.197delGinsAA	NULL	chr11:64577385 (-)	NULL	CCAACGTTCCCGAGCTCACCTTCCAGCCCA[G/AA]CCCCGCCCCCGACCCGCCTGGCGGCCTCAC	TTCCAG^CCCAgCCCCGCCCCC	G	AA	65	Bartsch	EJE	139	416	1998	9820618	CX983277	NULL	4221	chr11:64809913 (-)	64809913		CCAACGTTCCCGAGCTCACCTTCCAGCCCA[G/AA]CCCCGCCCCCGACCCGCCTGGCGGCCTCAC
id18	HGMD_Advanced_Micro_Lesions.csv:6	DM	MEN1	Multiple endocrine neoplasia 1	NM_130799.2:c.191dupA	NULL	chr11:64577390-64577391 (-)	NULL	CCCTACCAACGTTCCCGAGCTCACCTTCCA[-/A]GCCCAGCCCCGCCCCCGACCCGCCTGGCGG	TCACC^TTCCAaGCCCAGCCCC		A	63	Concolino	CG	209	36	2016	26767918	CI169287	NULL	4221	chr11:64809918-64809919 (-)	64809918	64809919	CCCTACCAACGTTCCCGAGCTCACCTTCCA[-/A]GCCCAGCCCCGCCCCCGACCCGCCTGGCGG

## Sheet: HGMD stability analysis
mutation_chr	mutation_coord	disease	amino_acid_change	HGVS_mutation	genomic_mutation (using https://mutalyzer.nl/normalizer/)	gene	pG4_length	pG4_start	pG4_end	pG4_start_w_20_flank	pG4_end_w_20_flank	pG4_strand	WT_pG4_w_20_flank	WT_pG4_w_20_flank_revcomp (when needed)	min_deltaG_hairpin_WT_pG4 (oligoanalyzer)	max_melting_hairpin_WT_pG4 (oligoanalyzer)	n_secondary_struct_WT_pG4 (oligoanalyzer)	pG4_mutation_position	mutated_pG4	min_deltaG_hairpin_pG4_mut_pG4 (oligoanalyzer)	max_melting_hairpin_mut_pG4 (oligoanalyzer)	n_secondary_struct_mut_pG4 (oligoanalyzer)	min_deltaG_hairpin_pG4_mut_pG4 (oligoanalyzer)	max_melting_hairpin_mut_pG4 (oligoanalyzer)	n_secondary_struct_mut_pG4 (oligoanalyzer)
chr11	2445268	Long_QT_syndrome	Gly57Val	NM_000218.3:c.170G>T	NC_000011.10:g.2445268G>T	KCNQ1	64	2445255	2445318	2445235	2445338	-	CGGGCGGCGCGCTCTACGCGCCCATCGCGCCCGGCGCCCCAGGTCCCGCGCCCCCTGCGTCCCCGGCCGCGCCCGCCGCGCCCCCAGTTGCCTCCGACCTTGGC	GCCAAGGTCGGAGGCAACTGGGGGCGCGGCGGGCGCGGCCGGGGACGCAGGGGGCGCGGGACCTGGGGCGCCGGGCGCGATGGGCGCGTAGAGCGCGCCGCCCG	-26.6	68.2	19	34	GCCAAGGTCGGAGGCAACTGGGGGCGCGGCGGGCGCGGCCGGGGACGCAGGGGGCGCGGGACCTGGGGCGACGGGCGCGATGGGCGCGTAGAGCGCGCCGCCCG	-26.97	67.6	15	dec	dec	dec
chr11	2445270	Long_QT_syndrome	Ala58Pro	NM_000218.3:c.172G>C	NC_000011.10:g.2445270G>C	KCNQ1												36	GCCAAGGTCGGAGGCAACTGGGGGCGCGGCGGGCGCGGCCGGGGACGCAGGGGGCGCGGGACCTGGGGGGCCGGGCGCGATGGGCGCGTAGAGCGCGCCGCCCG	-27.3	65.3	18	dec	dec	dec
chr11	2445295	Long_QT_syndrome	Ser66Phe	NM_000218.3:c.197C>T	NC_000011.10:g.2445295C>T	KCNQ1												61	GCCAAGGTCGGAGGCAACTGGGGGCGCGGCGGGCGCGGCCGGAGACGCAGGGGGCGCGGGACCTGGGGCGCCGGGCGCGATGGGCGCGTAGAGCGCGCCGCCCG	-26.8	68.2	18	dec	same	dec
chr11	2445315	Long_QT_syndrome	Pro73Thr	NM_000218.3:c.217C>A	NC_000011.10:g.2445315C>A	KCNQ1												81	GCCAAGGTCGGAGGCAACTGGGGGCGCGGCGGGCGCGGCCGGGGACGCAGGGGGCGCGGGACCTGGGGCGCCGGGCGCGATGGGCGCGTAGAGCGCGCCGCCCG	-26.6	68.2	19	same	same	same
chr3	38550499	Long_QT_syndrome	Arg1958Gln	NM_198056.3:c.5873G>A	NC_000003.12:g.38550499C>T	SCN5A	20	38550483	38550502	38550463	38550522	+	gaggagatggaggagctggaggGTGGGCCAAGGGGTCGGGAGAAGTTCTCACTCATCACG		-2.97	42.1	5	37	gaggagatggaggagctggaggGTGGGCCAAGGGGTTGGGAGAAGTTCTCACTCATCACG	-2.97	42.1	4	same	same	same
chr3	38550500	Long_QT_syndrome	Arg1958Term	NM_198056.3:c.5872C>T	NC_000003.12:g.38550500G>A	SCN5A												38	gaggagatggaggagctggaggGTGGGCCAAGGGGTCAGGAGAAGTTCTCACTCATCACG	-2.97	42.1	5	same	same	inc
chr3	38555682	Long_QT_syndrome	Pro1506Thr	NM_198056.3:c.4516C>A	NC_000003.12:g.38555682G>T	SCN5A	25	38555658	38555682	38555638	38555702	+	ACCAGGAGCCTGGCTCACCAGGGGCCGTGGGATGGGCTTCTGGGGCTTCTTGGAGCCCAGCTTCT		-12.22	58.2	15	45	ACCAGGAGCCTGGCTCACCAGGGGCCGTGGGATGGGCTTCTGGGTCTTCTTGGAGCCCAGCTTCT	-10.21	53.6	16	inc	dec	inc
chr3	38555682	Long_QT_syndrome	Pro1506Ser	NM_198056.3:c.4516C>T	NC_000003.12:g.38555682G>A	SCN5A												45	ACCAGGAGCCTGGCTCACCAGGGGCCGTGGGATGGGCTTCTGGGACTTCTTGGAGCCCAGCTTCT	-10.21	53.6	15	inc	dec	same
chr7	150946905	Long_QT_syndrome	Pro1101Leu	NM_000238.4:c.3302C>T	NC_000007.14:g.150946905G>A	KCNH2	32	150946900	150946931	150946880	150946951	+	AGAAAGCGAGTCCAAGGTGAGGGTGGGGAGGGGGCTGACGGGCAACAGCGGGGATGTGGAAGTGGGGCCAGG		-2.93	39.6	4	26	AGAAAGCGAGTCCAAGGTGAGGGTGAGGAGGGGGCTGACGGGCAACAGCGGGGATGTGGAAGTGGGGCCAGG	-2.39	46.2	5	inc	inc	inc
chr7	150946929	Long_QT_syndrome	Pro1093Leu	NM_000238.4:c.3278C>T	NC_000007.14:g.150946929G>A	KCNH2												50	AGAAAGCGAGTCCAAGGTGAGGGTGGGGAGGGGGCTGACGGGCAACAGCAGGGATGTGGAAGTGGGGCCAGG	-3.78	42.4	4	dec	inc	same
chr7	150947435	Long_QT_syndrome	Cys1015Term	NM_000238.4:c.3045C>A	NC_000007.14:g.150947435G>T	KCNH2	25	150947420	150947444	150947400	150947464	+	agggggatgttgaggaggctgggggtgggggcggggCATCGAGGGAGCTCCTGGTACTGGCGGCC		-1.91	39.7	10	36	agggggatgttgaggaggctgggggtgggggcgggtCATCGAGGGAGCTCCTGGTACTGGCGGCC	-1.91	39.7	7	same	same	dec
chr7	150947440	Long_QT_syndrome	Arg1014Term	NM_000238.4:c.3040C>T	NC_000007.14:g.150947440G>A	KCNH2												41	agggggatgttgaggaggctgggggtgggggcggggCATCAAGGGAGCTCCTGGTACTGGCGGCC	-1.91	39.7	9	same	same	dec
chr7	150947790	Long_QT_syndrome	Trp927Term	NM_000238.4:c.2781G>A	NC_000007.14:g.150947790C>T	KCNH2	27	150947786	150947812	150947766	150947832	-	GGGGCCACTGGACGGGCTCTCCCCccacggcccccccggccggccccggctactcggccctgccccc	gggggcagggccgagtagccggggccggccgggggggccgtggGGGGAGAGCCCGTCCAGTGGCCCC	-14.98	62.9	14	25	gggggcagggccgagtagccggggccggccgggggggccgtgaGGGGAGAGCCCGTCCAGTGGCCCC	-14.62	58	15	inc	dec	inc
chr7	150947791	Long_QT_syndrome	Trp927Term	NM_000238.4:c.2780G>A	NC_000007.14:g.150947791C>T	KCNH2												26	gggggcagggccgagtagccggggccggccgggggggccgtagGGGGAGAGCCCGTCCAGTGGCCCC	-12.49	60.6	13	inc	dec	dec
chr7	150947798	Long_QT_syndrome	Gly925Arg	NM_000238.4:c.2773G>A	NC_000007.14:g.150947798C>T	KCNH2												33	gggggcagggccgagtagccggggccggccggggaggccgtggGGGGAGAGCCCGTCCAGTGGCCCC	-12.19	56.9	15	inc	dec	inc
chr7	150947800	Long_QT_syndrome	Gly924Glu	NM_000238.4:c.2771G>A	NC_000007.14:g.150947800C>T	KCNH2												35	gggggcagggccgagtagccggggccggccggaggggccgtggGGGGAGAGCCCGTCCAGTGGCCCC	-14.99	62.3	12	dec	dec	dec
chr7	150947800	Long_QT_syndrome	Gly924Ala	NM_000238.4:c.2771G>C	NC_000007.14:g.150947800C>G	KCNH2												35	gggggcagggccgagtagccggggccggccggcggggccgtggGGGGAGAGCCCGTCCAGTGGCCCC	-15.11	61.6	15	dec	dec	inc
chr7	150947801	Long_QT_syndrome	Gly924Trp	NM_000238.4:c.2770G>T	NC_000007.14:g.150947801C>A	KCNH2												36	gggggcagggccgagtagccggggccggccgtgggggccgtggGGGGAGAGCCCGTCCAGTGGCCCC	-14.98	62.2	14	same	dec	same
chr7	150947806	Long_QT_syndrome	Arg922Gln	NM_000238.4:c.2765G>A	NC_000007.14:g.150947806C>T	KCNH2												41	gggggcagggccgagtagccggggccagccgggggggccgtggGGGGAGAGCCCGTCCAGTGGCCCC	-14.17	62.2	13	inc	dec	dec
chr7	150947807	Long_QT_syndrome	Arg922Trp	NM_000238.4:c.2764C>T	NC_000007.14:g.150947807G>A	KCNH2												42	gggggcagggccgagtagccggggctggccgggggggccgtggGGGGAGAGCCCGTCCAGTGGCCCC	-14.8	58.3	14	inc	dec	same
chr7	150947812	Long_QT_syndrome	Arg920Gln	NM_000238.4:c.2759G>A	NC_000007.14:g.150947812C>T	KCNH2												47	gggggcagggccgagtagccagggccggccgggggggccgtggGGGGAGAGCCCGTCCAGTGGCCCC	-15.16	62.9	19	dec	same	inc
chr7	150947833	Long_QT_syndrome	Ala913Val	NM_000238.4:c.2738C>T	NC_000007.14:g.150947833G>A	KCNH2	25	150947823	150947847	150947803	150947867	-	ggccggccccggctactcggccctgcccccgcccggcccggccccAAGGCCGACACCTCCCCTGG	CCAGGGGAGGTGTCGGCCTTggggccgggccgggcgggggcagggccgagtagccggggccggcc	-15	68.7	17	31	CCAGGGGAGGTGTCGGCCTTggggccgggccgggtgggggcagggccgagtagccggggccggcc	-13.39	62.1	15	inc	dec	dec
chr7	150950168	Long_QT_syndrome	Gly800Arg	NM_000238.4:c.2398G>A	NC_000007.14:g.150950168C>T	KCNH2	21	150950149	150950169	150950129	150950189	-	AGGGCATTTCCAGTCCAGTGCCCGCCCCCCACCCCATACCCAGGATGGCCACGACGACGTC	GACGTCGTCGTGGCCATCCTGGGTATGGGGTGGGGGGCGGGCACTGGACTGGAAATGCCCT	-8.45	49.8	10	40	GACGTCGTCGTGGCCATCCTGAGTATGGGGTGGGGGGCGGGCACTGGACTGGAAATGCCCT	-8.45	49.8	8	same	same	dec
chr7	150950168	Long_QT_syndrome	Gly800Arg	NM_000238.4:c.2398G>C	NC_000007.14:g.150950168C>G	KCNH2												40	GACGTCGTCGTGGCCATCCTGCGTATGGGGTGGGGGGCGGGCACTGGACTGGAAATGCCCT	-8.45	49.8	11	same	same	inc
chr7	150950168	Long_QT_syndrome	Gly800Trp	NM_000238.4:c.2398G>T	NC_000007.14:g.150950168C>A	KCNH2												40	GACGTCGTCGTGGCCATCCTGTGTATGGGGTGGGGGGCGGGCACTGGACTGGAAATGCCCT	-8.45	49.8	10	same	same	same
chr1	42746765	Osteogenesis_imperfecta	Gln715Term	NM_022356.4:c.2143C>T	NC_000001.11:g.42746765G>A	P3H1	27	42746754	42746780	42746734	42746800	+	AGAGACTCTTGTGCAGGTTCGGGGGGGCCCTGCTGGGCATCCAGGGGCTGCTCCTGGGAGAGGTCCA		-10.23	66	13	32	AGAGACTCTTGTGCAGGTTCGGGGGGGCCCTACTGGGCATCCAGGGGCTGCTCCTGGGAGAGGTCCA	-9.23	62	14	inc	dec	inc
chr17	50199255	Osteogenesis_imperfecta	Gly148Term	NM_000088.4:c.442G>T	NC_000017.11:g.50199255C>A	COL1A1	38	50199239	50199276	50199219	50199296	+	CACTTACTCCTCCGAGGCCAGGGggtccgggaggtccggggggtccggggggtccgggaagtccAGGCTGTCCAGGGA		-10.38	49.4	15	37	CACTTACTCCTCCGAGGCCAGGGggtccgggaggtcaggggggtccggggggtccgggaagtccAGGCTGTCCAGGGA	-9.21	45.3	15	inc	dec	same
chr12	49027070	Kabuki_syndrome	Arg4966Trp	NM_003482.4:c.14896C>T	NC_000012.12:g.49027070G>A	KMT2D	28	49027063	49027090	49027043	49027110	+	GGGAATCTTCACCTTCTTCAGGGGGCCGGGCACGGGGCTTGGGTCGGGCTGATTCAGGGGATGAGGCC		-5.9	43.5	14	28	GGGAATCTTCACCTTCTTCAGGGGGCCAGGCACGGGGCTTGGGTCGGGCTGATTCAGGGGATGAGGCC	-6.42	43.6	11	dec	inc	dec
chr12	49027073	Kabuki_syndrome	Ala4965Thr	NM_003482.4:c.14893G>A	NC_000012.12:g.49027073C>T	KMT2D												31	GGGAATCTTCACCTTCTTCAGGGGGCCGGGTACGGGGCTTGGGTCGGGCTGATTCAGGGGATGAGGCC	-5.9	43.5	12	same	same	dec
chr12	49027084	Kabuki_syndrome	Pro4961His	NM_003482.4:c.14882C>A	NC_000012.12:g.49027084G>T	KMT2D												42	GGGAATCTTCACCTTCTTCAGGGGGCCGGGCACGGGGCTTGTGTCGGGCTGATTCAGGGGATGAGGCC	-7.04	46.4	12	dec	inc	dec
chr12	49027088	Kabuki_syndrome	Arg4960Term	NM_003482.4:c.14878C>T	NC_000012.12:g.49027088G>A	KMT2D												46	GGGAATCTTCACCTTCTTCAGGGGGCCGGGCACGGGGCTTGGGTCAGGCTGATTCAGGGGATGAGGCC	-5.31	44.5	13	inc	inc	dec
chr12	49031704	Kabuki_syndrome	Ala4334Val	NM_003482.4:c.13001C>T	NC_000012.12:g.49031704G>A	KMT2D	45	49031687	49031731	49031667	49031751	+	AGGTTTGGGGGTCCCTGGATGGGTGGGAGGGAGCTGGGCCTCAGTGGGAAGCTGGGAGCTGGGGGAAGGTAATTGTGAAGGTCTC		-6.9	49.2	14	38	AGGTTTGGGGGTCCCTGGATGGGTGGGAGGGAGCTGGACCTCAGTGGGAAGCTGGGAGCTGGGGGAAGGTAATTGTGAAGGTCTC	-7.18	49.4	14	dec	inc	same
chr12	49038543	Kabuki_syndrome	Pro2938Leu	NM_003482.4:c.8813C>T	NC_000012.12:g.49038543G>A	KMT2D	30	49038537	49038566	49038517	49038586	+	GAAGACTGTTGTTCAATTCAGGGGCCGGTGGGGCTGAGGGTTTCTGTGGGGGAAGACCTGATACCGCCAG		-6.67	48.3	11	27	GAAGACTGTTGTTCAATTCAGGGGCCGGTGGGGCTGAGGGTTTCTGTGGGGGAAGACCTGATACCGCCAG	-6.67	48.3	11	same	same	same
chr12	49042305	Kabuki_syndrome	Glu1965Term	NM_003482.4:c.5893G>T	NC_000012.12:g.49042305C>A	KMT2D	28	49042282	49042309	49042262	49042329	+	GTGCCACCTGAGCCCGTCCAGGGGCTGTCGGGCTCACCGGGTTCCGGGCTAAAGAAGCCCCCGCGCTC		-14.21	63.2	13	44	GTGCCACCTGAGCCCGTCCAGGGGCTGTCGGGCTCACCGGGTTACGGGCTAAAGAAGCCCCCGCGCTC	-14.21	63.2	13	same	same	same
chr12	49053047	Kabuki_syndrome	Gly327Val	NM_003482.4:c.980G>T	NC_000012.12:g.49053047C>A	KMT2D	25	49053041	49053065	49053021	49053085	-	TGGGATTCAGTTCTGCTGAGCCCGCCCCACAGGCCCGGCACACCCGGCACGCCTAAGGGAAGGGA	TCCCTTCCCTTAGGCGTGCCGGGTGTGCCGGGCCTGTGGGGCGGGCTCAGCAGAACTGAATCCCA	-10.96	50.2	15	27	TCCCTTCCCTTAGGCGTGCCGGGTGTGCCGGGCCTGTGTGGCGGGCTCAGCAGAACTGAATCCCA	-10.2	52	14	inc	inc	dec
chr12	49053059	Kabuki_syndrome	Cys323Tyr	NM_003482.4:c.968G>A	NC_000012.12:g.49053059C>T	KMT2D												39	TCCCTTCCCTTAGGCGTGCCGGGTGTACCGGGCCTGTGGGGCGGGCTCAGCAGAACTGAATCCCA	-10.91	50.3	15	inc	inc	same
																				14 red, 10 blue, 12 yellow	8 red, 15 blue, 13 yellow	9 red, 15 blue, 12 yellow

## Sheet: COSMIC results
COSMIC - Mutations within pG4			Curated pG4s (stable by Quadron (score > 19); at least one COSMIC variant detected)
COSMIC_cancer	n_mutations (predicted pathogenic + rest)		chromosome	pG4_start	pG4_end	quadron_score	pG4_sequence (+ strand)	n_samples_with_mutations (predicted pathogenic + rest)
large_intestine	11035		9	136496189	136496218	30.72	GGGGACTCAGGGGACGGGGTGAGGAAGGGG	618
liver	10866		1	26282279	26282409	36.21	GGGTTGAGGGGGCGGGTGCTTTATTGGGGGCTGGGACTGGGTCCAGGACAGGGACTGGGGCCGGGACCGGGACCGGGACTGGGGCCGGGACCGGGACCGGGACTGGGGCCGGGACCGGGACCGGGACAGGG	336
skin	10632		8	127738431	127738450	30.64	CCCACCCCGCCCCTGTCCCC	219
stomach	6817		8	102560761	102560817	23.9	CCCCTGCAGCCCCTGCAGCCCCTGCAACCCCTGCAGCCCCTGCAACCCGTGCAGCCC	156
haematopoietic_and_lymphoid_tissue	6353		19	11058195	11058228	38.08	GGGGTGGGGGCTCCCGGGTGGGCGGACTCGGGGG	149
lung	6118		15	89776891	89776983	29.48	GGGGCAGGGGCAAGGGCAGGGGCAGGGGCAGGGGCAAGGGCAGGGGCAAGGACAGGGGCAAGGACAGGGGCAAGGGCAGGGGCGCAGGCCGGG	137
prostate	5873		19	47802178	47802654	42.28	GGGCCTGGGATCTGGGCTGGGCTGGGAATCGGGCCTATAATTGGGCCTGGGCCTGAGATTGGGCCTGGGATTGGGCCTGGGATCAGGCCTGGGTTCGGGCCTGAGATTGGGCCTGGGATCGGGCCTGGGTTCGGGCCTGAGATTGGGCCTGGGATTGGGCCTGGGATCGGGCCTGGGTTTGGGCCTGAGATTGGGCCTGAGATTGGGCCTGGGATCGGGCCTGGGATCGGGACTGAGATTGGGCCTGGGATCGGGCCTGAGATTGGGCCTGGGATCGGGCCTGGGTTTGGGCCTGGGATCGGGCCTGGGTTTGGGCCTGAGAATGGGCCTGAGATTGGGCCTGGGATCGGGGCTGGGCCTGAAATTGGGCCTGGGATTGGGCCACGGAATGGGCCTGGG…	128
breast	5142		3	51380159	51380199	34.53	CCCTCTGGGTGATACCCCCCCAGCCCTCCCTGCCCGGACCC	127
pancreas	4989		19	5587254	5587297	37.37	GGGTGAAGTGGGGGTACGGGGGGGGATGAGGGTGTGGGTGAGGG	104
oesophagus	3585		3	77607877	77607905	27.07	CCCTCTACCTCCCCCCCCAGTCCAGCCCC	78
biliary_tract	2796		21	45504500	45504546	29.03	CCCGGCCCCCCCGGCCCCCCAGGCCCCCCAGGCCCACGTGGCTACCC	72
ovary	2261		X	53625792	53625922	25.42	GGGGGCCAGGGCCAGGGCCGGGGCCAGGGCCGGGACCAGGACCGGGGCCGGGGCCGGGGCCAGGGCCGGGGCCGGGGCCGGGGCCGGGGCCAGGGCCGGTGCCGGGGCCGGGACTGGGACCAGGGCTGGGG	67
endometrium	2141		9	95449267	95449293	26.28	GGGGGGTGGCTCAGGGGAGGGTGTGGG	66
not_specified (NS) / uknown	1859		14	73739053	73739087	34.15	GGGTTCATATCTGGGTTGGGGGGGAAGGGGTAGGG	66
upper_aerodigestive_tract	1538		17	75843079	75843153	35.71	GGGGAGGCAGGCGGGTGGGTGGCTGGGGGCACCAGACAGGGCAGCTGCAGGAAGGGGGGTGGGGTGGGAGCCGGG	60
thyroid	1511		19	5787187	5787266	30.77	GGGAGGTGGTGGGAGATGGTGGGAGGTGGTGGGAGACGGTGGGAGGTGGTGGGAGACAGGGCCCGGGGGAGTTGTTTGGG	57
central_nervous_system	1412		14	104792537	104792580	34.11	CCCTGGGGCTACTACCCCCATCTCTCCCTCCCCAGGCCCAGCCC	57
kidney	1271		4	152974839	152974926	35.82	CCCTTTCCTGCACCCCAGGCCCATCAGCCCCTCCAGCCCCTCCTACCGGCCCCCGAACACCCGCCGCTCCCGCCTCTCCCTGGGTCCC	54
urinary_tract	664		17	7676465	7676494	34.99	GGGGGCTGGGGTTGGGGTGGGGGTGGTGGG	53
soft_tissue	468		1	155917567	155917613	33.3	GGGGCTGACTTGGGAGTGGGGGCTGGGGCTGGGGCTGGGGCTGGGGG	53
meninges	442		15	65385912	65385987	39.23	GGGTGGCGGGGACCAGTCCTGGGGATGGGGGTGCACAAGGGACTCCAATTCATGGGCAGCTGGGGGGCTGGGGGGG	51
cervix	387		7	5374145	5374229	34.44	GGGTGATACCCGGGGTGGGCGGTGGGGAGGCGGGCGGCGGGCTGGTGGGGTGGGAGCTGGGGGTGGCGGGGTAGGCGTAGGCGGG	50
bone	349		10	124021217	124021248	27.17	GGGGCCAGCTCGGGGGGTACGGGGGGGGGGGG	50
small_intestine	81		17	4672582	4672617	34.41	GGGTGGTGGGGGTGGCAGGGGGGGAAGCCCCTCGGG	49
autonomic_ganglia	62		17	79115681	79115711	30.76	GGGGGGTACTGGGCGGGGGGGTAGGGCTGGG	49
peritoneum	45		5	80654914	80654947	23.96	CCCCCAGCGCCCCCAGCTCCCGCCTTCCCGCCCC	49
salivary_gland	36		9	136496344	136496367	26.42	GGGCAGGGCGGGGCTCTCCTGGGG	48
adrenal_gland	29		3	56557251	56557284	24.75	GGGGTAAGCAGGGGTAAGCTGGGGTAAGCTGGGG	47
pleura	24		17	82359450	82361084	29.49	CCCTCAAATTTCCCTCAGTTTCCCTCAGGTTCCCTCAGTTTCCCTCAAGTTTCCCTCAGTTTCCCTCAGGTTCCCTCAGTTTCCCTCAGGTTCCCTCAGTTTCCCTCAAGTTTCCCTCAGTTTCCCTCAGGTTCCCTCAGTTTCCCTCAAGTTTCCCTCAGGTTCCCCCAGTTTCCCTCAAGTTTCCCTCAGCTTCCCTCAGGTTCCCCCAGTTTCCCTCAGGTTCCCTCAGTTTCCCTCAAGTTTCCCTCAGTTTCCCCCAGTTTCCCTCAAATTTCCCTCAGTTTCCCTCAGGTTCCCTCAGTTTCCCCCAGCTTCCCTCAGGTTCCCTCAGTTTCCCTCAAGTTCCCCTCAGTTTCCCCCAGTTTCCCTCAGGTTCCCCCAGTTTCCCTCAAGTTC…	46
testis	23		5	150056152	150056209	30.63	CCCAGTTATTTTGGGCCCCGACTCTTCACCCCCTCCCCAGCCTGGCCCAAGCCCTCCC	46
genital_tract	18		1	201210035	201210062	26.88	GGGGGCTCCTGAGGGAATGGGTTCAGGG	45
parathyroid	17		19	11025312	11025404	38.98	CCCCACTAGAGCGTCCCCATGGCCCTTCTCCCAACACCCACCCATCCACCAAGCCCACCCCACCCCAGGAGGGCAAGACCCCATTTGGGTCCC	44
eye	16		1	16058488	16058538	30.87	GGGGAGGGAGCCCGGGGGGTGGGTCCCACCCTCGGGTCCTTGGGCCCCGGG	44
penis	7		19	43495111	43495163	38.27	GGGAGGAGGGGCTGGGGCCTGGACTCCTGGGTCTGAGGGAGGAGGGGCTAGGG	44
pituitary	6		2	241852936	241852977	28.47	GGGCTGGGGAGAAGGTGGGGGGGTTCCAGGGCCTGTCTGGGG	43
thymus	6		12	117761392	117761456	28.93	GGGACCCTGGGGCTCTGGGAGAGATGGGTGCGGATCCACGGGGTGGGCTCCGGGGGGCACACGGG	41
gastrointestinal_tract (site_indeterminate)	2		1	34905130	34905162	30.52	CCCCCCCCAACCCCGGCCCCCGCTGGCCCTCCC	40
fallopian_tube	1		19	35733083	35733107	22.41	CCCTGCCCCTGAGCCCCCCAAACCC	40
			3	161503172	161503233	36.83	GGGCCTGGCGCCAAGGGAGAGAAGGGGGAGATGGGGGAGAAGGGGGAGATGGGGGATAAGGG	40
			12	3540581	3540656	33.9	CCCGACCCCCTTCTCTTCCCCTCAGGTGAACAGCCCCCCCTCCCAGCCCCCCCAGCCCGTCGTCCCTGCTAAGCCC	39
			17	4933775	4933971	40.96	CCCGTCCCGGAGCCCGCCCCAAACATGACCACCCTGGAGCCCACTCCAAGCCCGACCACCCCAGAGCCCACCTCAGAGCCCGCCCCCAGCCCGACCACCCCGGAGCCCACCTCAGAGCCCGCCCCCAGCCCGACCACCCCAGAGCCCACCTCAGAGCCCGCCCCCAGCCCGACCACCCCGGAGCCCACCCCAATCCC	39
			19	5222720	5222741	19.61	GGGGGGGCTGAAGGGGCCAGGG	39
			16	30005303	30005340	28.82	CCCTGACCCCCCTCCCACCCCCTAAGATGCCCCCCCCC	39
			8	32548909	32548942	26.2	CCCTCCCCCTCTCCCTCGCCCGTCCTCTTCGCCC	39
			13	26681250	26681286	27.28	CCCCCCCCGCCTCCCCCTCAGGCCCCAGAGGGGTCCC	38
			19	35768012	35768044	19.02	CCCCCTCGGAGGCCCTGCTTGCCCAGGCCGCCC	38
			20	59194065	59194101	28.27	GGGAGAAAAGGGGCACAGTTGGGGGGGGACAAGGGGG	38
			9	134053382	134053455	34.49	GGGCTTGCTGGGGTTGGAGACCTCCGGGGGGGGTGGGTTCACAGGGCCCGGGGTCGCCGGGATCCCCGCGGGGG	38
			2	219483960	219484029	29.7	CCCTGTCTGCCCTCAGCGAGGCCCAGCCATCCAGCCCTGCACGGCCCAGCGCCCCCAAACCCAGTACCCC	38
			22	37725767	37725822	37.66	CCCCGGGCGTCCTCGCCCCCCCGCCACACCCAATTTGACCCCTTCCCCTTCCTCCC	37
			15	40807680	40807756	34.42	GGGACAGTGCCAGTGGGCGTGTGGGGCGGGGCAGGGCAGGGAAGGGAAGGGCGGAGCTGGGGTGAGGGTCCAAGGGG	37
			12	56094070	56094091	26.16	CCCCCCCCTCCCTTTATTCCCC	37
			16	28902319	28902344	27.62	CCCCCCCCGGAGCCCCAAGGAGCCCC	36
			19	38517538	38517582	34.13	CCCGAGGCACCCCCTTCCGCCCTGCCCGCCGGCGCCCCCCCACCC	36
			11	61771541	61771564	31.04	CCCCCCCCAGCACCCTCAATGCCC	36
			1	1046481	1046509	31.6	CCCCCCCCGGCGCCCTCCCCCTGGCTCCC	35
			19	3119367	3119477	37.5	GGGCTGCGGCATGGGGAGGGGCTCGCGGGCAGGGCCTTACTGGGGGGAGGGGGCTGATATGGGAGAGGGGCTCATACAGGCCGGGAGCTCTAAGGGAGGGCGTCTGATGGG	35
			5	154793823	154793842	34.39	CCCGTGGCCCCCCCCACCCC	35
			6	169242569	169242986	30.88	CCCACCTTCCCCCAAATTCCCACCTTCCCACATTCCCACCTTCCCACCGCTCCCACCTTCCCACCACTCCCACCTTCCCACCACTCCCACCTTCCCACCACTCCCACCTTCCCACCTTCCCATCTTCCCACCTTCCCACCACTCCCACCTTCCCACCTTCCCACCTTCCCACCGCTCCCACCTTCCCACCTTCCCATCTTCCCATCTTCCCACCTTCCCACCACTCCCACCTTCCCACCTTCCCACCACTCCCACCTTCCCACCTTCCCACCTTCCCACTGCTCCCACCTTCCCACCTTCCCACCTTCCCACCACTCCCACCTTCCCAGTGCTCCCATCTTCCCACCTTCCCACCACTCCCACCTTCCCACCTTCCCACCTTCCCACCTTCCCACTGCT…	34
			17	8143705	8143764	36.16	GGGAAGGGGGTAGTGGCTGGTGGGGTGGGCCAGGGGGTGGAGGGTGGCACGGGTGAGGGG	34
			19	33301821	33301850	23.63	GGGCGGCGGGTGCGGGTGCGGGTGCGAGGG	34
			17	78186661	78186737	22.32	GGGGAAGGGAAGGGGAGGGAAGGGAAGGGGAGGGGAGGGGAGGGGAGGGAAGGGGAGGGGAGGGACGGGACAAGGGG	34
			10	113151904	113151931	24.24	GGGAGAAGCGGGGGGCGGGTGGTGAGGG	34
			11	8640501	8640553	30.08	GGGTGTGGCTGCTGTGGGGGAGGGGGAAGGGGAGGTGGGGGATGGGGGAGGGG	33
			1	15935965	15936042	35.65	CCCCCACCCCCACCCCTGCCCCCGTCCCTGTCCCTGTCCCCCTTCCTGCCCCTGCTCCTGCCCCTCATGGTGAGGCCC	33
			10	27414073	27414121	34.44	GGGGTCCTGAGGGTTCGGGGGATTTCGGGGGTGCCAGGGGTCCCGGGGG	33
			20	41362168	41362195	33.88	CCCAAAGCCGCCCACTCCCCACCCCCCC	33
			15	41819507	41819557	34.96	GGGTATGGGCTGATGGGGCCAGGGCTCCAGGGTTGGGTGGCGGGGGGGGGG	33
			17	53823297	53823339	26.59	CCCCATGCCGCCCCCGCCCTTATCCCCCTTGGCTCTGGCGCCC	33
			10	73799173	73799232	29.15	GGGATCAGGGCAGGTGGGGAAGCTGGGCGGGGTATGCCTGAGGGTAGAGGGGGCCCAGGG	33
			2	241071693	241071751	42.12	CCCCCGAGACCCCCACCCAGCCCCCCAGGTACATGCCCCACCCATCGGCCCCATCGCCC	33
			1	31431753	31432187	42.09	GGGTGGAGAGGGTGGAGAGGGTGAATAGGGTGGATAGGGTGGATAGGGTGGACAGGGTGGACAGGGTGGATAGGGTGGATAGGGTGGATAGGGTGGATAGGGTGGATAGGGTGGATAGGGTGGACAGGGTGGACAGGGTGGATAGGGTGGATAGGGTGGATAGGGTGGTTAGGGTGGATAGGGTGGTTAGGGTGGTTAGGGTGGTTAGGGTGGATAGGGTGGATAGGGTGGATAGGGTGGATAGGGTGGATAGGGTGGATAGGGTGGACAGGGTGGACAGGGTGGACAGGGTGGACAGGGTGGACAGGGTGGACAGGGTGGACAGGGTGGTTAGGGTGGACAGGGTGGACAGGGTGGATAGGGTGGTTAGGGTGGATAGGGTGGACAGGGTGGACAGGG…	32
			19	55517701	55517837	43.14	CCCCAGACCCCTCCCCAAGCCCTCACCCCACTACTACCCCTGATCCCACCATGGCCCCTGACCCCATCACAACCCTTAACCCTACTGTGACCCCTCACTTCCCTACCACCCCTCACCCCACCACGACCCCTCACCCC	32
			20	63239244	63239285	29.86	GGGACCCCCTGGGTGAGGGCTGGGGCAGGGGAGGGCTGAGGG	32
			10	123136096	123136139	33.14	CCCCAACCGCCGCCGCCCCCCCCACCCGCTCCCAAGGAGTCCCC	32
			9	17135235	17135279	33.99	GGGTGGGTGAAGAAGGGTCAGGGGGCCGGCGAGGGCCTGGGGGGG	31
			8	28353275	28353306	31.91	GGGGCTGGCCTGGGGGTGGGGGGGCGAGGGGG	31
			10	43116762	43116788	24.46	GGGGGAGTCTCCGGGGCGGGGGGCGGG	31
			12	131960708	131960781	33.92	CCCACCCCAACCCACCCCCGTCCCCCGCAGCTCCCTTCGCTCCCTCAGCAAGCCCGTCGGCACCCCAGTCTCCC	31
			21	42476981	42477286	40.88	CCCCACACCCTCTGTCCCACAGCCCGGGGGATGCCCCACACCCTCTGTCCCACAGCCCGGGGGTGCCCCACACCCTCTGCCCCCTCCACCCCACAGCCCGGGGATGCCCCACACCCTCTGCCCCCTCCACTCCACAGCCCGGGGATGCCCCACACCCTCTGCCCCCTCCACCCCACAGCCCGGGGATGCCCCACACCCTCTGACCCCTCCACCCCACAGCCCGGGGATGCCCCACACCCTCTGTCCCACAGCCCGGGGGTGCCCCACACCCTCTGCCCCCTCCACCCCACAGCCCGGGGGTGCCCC	30
			19	38840184	38840264	33.01	GGGCTGTCGGCGTGAGGGCCATACTCGGGTGGTGGGGGAGGGGGTGGGGGGTGCCCATACTGGGGGCCGTAGCGACTTGGG	30
			14	88479709	88479735	31.54	GGGCCTGGGGGGCGGGTAGGGTGGGGG	30
			14	89412165	89412196	34.82	GGGCATGTCAGAGTGGGCAGGGGATGGGGGGG	30
			1	152805366	152805445	43.8	GGGCACTTAGGGGGACACTTTGGGGGACACTTTGGGGTGGGGCACTTGGGAGGGCACTTGGGGGTGCACTTGGGAGGGGG	30
			3	195868354	195868372	35.23	GGGCGGGGGGGGCAGCGGG	30
			17	4716515	4716549	32.6	CCCCCCGGTGCCCAACCCACCCCGGCCCCCCACCC	29
			19	49932599	49932623	30.42	CCCCGCCCCTCCCACCACCCTCCCC	29
			7	76497393	76497420	26.29	CCCCAGCCCACCAGCCCTCCCGCCTCCC	29
			2	174572137	174572197	29.77	GGGAAAGGGGGAGGAGTGGGCCCGGGGCTGGGCTGCCTGGGGCCTCCGGGCACTGGTGGGG	29
			3	189789723	189789741	30.84	GGGTCTCGGGGTGGGGGGG	29
			1	1955602	1955664	35.93	CCCTCCCCTGGGCCCCTCAGCCCCCTGGAATGCTGCCCTGAGGCCCTCACCGCCCGCCCACCC	28
			12	3020654	3020688	23.46	CCCGCCCCATCGCCCTCTGCGCCCCCGGCACCCCC	28
			17	19015194	19015249	31.41	GGGACGGTACGGGGGTGGGGGCCAGTACGGGGGTGGGGGAACACTACAAGGGTGGG	28
			6	30895452	30895531	34.06	CCCGTCCCCCTCGAGGCCCGGGCCCCCCCACACCCGCCTGGGCCAAACCCACCAACACCCAGGGTAAGCCCCTCTGCCCC	28
			21	38383632	38383656	31.78	GGGGGGTGGGGCTGGAGGGCCTGGG	28
			19	48714849	48714901	36.42	GGGGGGGGCGAGGGGCTAGGGACTCCTGGTGGGCAGGGAGTGAGGGGAGAGGG	28
			8	144464266	144464291	25.17	CCCAGCATCGCCCCCCCCCACATCCC	28
			1	155175570	155175613	24.49	CCCCTTCCACCCGCAGCCCCCGCCTCTCCCGCAGAACTCTCCCC	28
			3	195868061	195868082	25.14	GGGCTGGGAGAGGGGGCCGGGG	28
			7	101017721	101018275	40.82	CCCTCTTCCCCCGGGACTCCCTTCTCCCCCTGGGACTCCCTTCTCCCCCTGGGACTCCCTCCCTTCCCCCTGGGACCCCTTCCCTTTCCCTTCCCCCTGGGACTCCCTTCCTCCCCCTGGGACCCCTTCCTTTCCCCCTGGGACTCCCTCCCTCCCCCTGGGACCCCTTCCCTTCCCCCTGGGACTCCCTCCCTCCCCCTGGGACCCCTTCCCTTCCCCCTGGGATTCCCTCCCTCCCCCTGGGACCCCTTCCCTTCCCCCTGGGACTCCCTCCCTCCCCCTGGGACCCCTTCCCTTCCCCCTGGGACTCCCTCCCTCCCCCTGGGACCCCTTCCCTTCCCCCTGGGACTCCCTCCCTCCCCCTGGGACCCCTCCCTTCCCCCCTGGATTCCCTCCCTC…	27
			11	639952	640164	31.29	CCCCGCCGACCCAGCGGCCCTGGCCCGCCTTCCCCCACGCCACCCGCGCCCCGCCTCCCCCAGGACCCCTGCGGCCCCGACTGTGCGCCCCCCGCGCCCGGCCTTCCCCGGGGTCCCTGCGGCCCCGACTGTGCGCCCGCCGCGCCCAGCCTCCCCCAGGACCCCTGCGGCCCCGACTGTGCGCCCCCCGCGCCCGGCCTCCCCCCGGACCCC	27
			21	41179326	41179428	25.74	GGGTGAGGAGTGAGGGTATCCAGGGTGAGTGAGGGTGTCCAGGGTGAGGAGTGAGGGTATCCAGGGTGAGTGAGGGTGTCCAGGGTGAGTGAGGGTGTCAGGG	27
			19	42290279	42290321	24.75	CCCACTGCCGCCCCCCACTGGACCCTGAGCCCCCAGGGCCCCC	27
			1	181798369	181798397	31.56	CCCACCCGTCCCGCCAAAGCCCCGGCCCC	27
			7	680624	680654	25.57	GGGCCTTCACCACAGGGTTCGGGGGGGTGGG	26
			12	6960254	6960273	27.29	GGGCCTGGGGGGGGGGGGGG	26
			10	13109192	13109211	34.25	CCCCCCCACCTGGCCCACCC	26
			20	62065235	62065308	20.53	GGGGCCGGCGGGCTTGCCAGGGCCAGGGCCGGGGCCGGGGCCGGGGCCGGGCCCGGGGCCGGGGCCGGCGCGGG	26
			14	73739903	73739936	22.92	GGGGGGGCTGCAGGGGAGGGGGCTGCTCCTTGGG	26
			18	75285871	75285899	25.76	CCCCCACCCCCACACCCCCCACCTGCCCC	26
			17	81119465	81119517	23.83	GGGAGCGGGCGTGGGCGTGGGCGCAGCCGGGGCGGGTGCGGCCGGGTCTAGGG	26
			5	96410928	96410955	21.63	CCCTGACGCCCCCCGTTTCCCGAAGCCC	26
			14	105151176	105151259	30.47	CCCGCAGCCCAGCAGCCCCAGCAGCCCCAGCAGCCCCCGCAGCCCCAGCAGCCCCCGCAGCCCGCATGCGCGGCCCACGTTCCC	26
			12	108592144	108592232	38.01	GGGGGGTGATGGGCCCCCCAGGGTTATGGGCTGGGGCCCCATCGATGTGGGGCTGAGGGCCGGGGTCCAGGGTGGCGGGAGGCTCGGGG	26
			9	137050149	137050276	39.02	CCCAGCCACCCGCCTGTCCCTACCCACGACAAAGTTCCCAGCCACCCGCCTGTCCCTACCCACGACAAAGTTCCCAGCCACCCGCCTGTCCCTACCCACGACAAAGTTCCCAGCCACCCGCCTGCCCC	26
			13	20988344	20988402	33.04	GGGGCGGGGGCGGGGGCGGGGGCCGGGGCAGGCGCGGGCACCCAGGCGGGGTGCGAGGG	25
			1	26774884	26774930	33.77	CCCCCATATGGTCCCTCTGCCCCTGTGCCCCCCATGACAAGGCCCCC	25
			16	30654769	30654806	32.56	CCCAACAAAACCCCACAGCCCCCACCCCCGTCCCCCCC	25
			6	33211874	33211896	33.17	GGGTGTGGCGGGGAGGGTGGGGG	25
			6	41587433	41587474	29.46	CCCCCCAAGGTCTCACCCCCCCTCTCCCACCATACCCTGCCC	25
			17	82049175	82049229	25.14	CCCCTGGCCAGGAGCCCTGCTAGAGCCCCTTTGCCCACCCCCTCTCCCCAGGCCC	25
			6	89951138	89951166	23.08	GGGGCCGTGGGGGTAGGGGCAGGGCTGGG	25
			7	98910167	98910283	30.22	CCCACTGCCCCTGCAGCTCCTGGCCCTGCTCCCTCCCCAGCCCCTGTCCCTGCCCCACCTCCACCCCCGCCCCCACCCCCACCTGCCACCCCTGTGACCCCGGCCCCCGTGCCTCCC	25
			5	120686538	120686576	28.52	CCCTCCCCTCCCTCCTACACCCCATCTCCCTCCTTTCCC	25
			12	121823316	121823394	32.35	CCCAGCCCCTCCACCACCCCTTCCCCCCCAGCCACCCCCACCCCCACCTCCCCCACCTGTAGAGCCCACCAAGCTGCCC	25
			6	138336440	138336461	20.98	GGGAGTGGCTGGGCAGGGTGGG	25
			19	1231025	1231058	25.67	GGGCCGCCTAGGGGGGGGCGAAGGGGGGCAAGGG	24
			16	2449760	2449807	31.03	CCCCTCCGTCCCCTCCATCCCCTCCGTCCCCTCCATCCCCTCCACCCC	24
			16	3729192	3729216	34.57	GGGGGCTGGGCCGGGGGTGGGGGGG	24
			17	7676316	7676371	34.86	CCCCCCAGCCCCCCAGCCCTCCAGGTCCCCAGCCCTCCAGGTCCCCAGCCCAACCC	24
			4	8227958	8227993	26.5	CCCCCCAGCCCCACAGCCTCCCTGCCCAAACTTCCC	24
			19	14482808	14482850	27.92	GGGGCCGCAGGGCTGGGGGAGGGGGGGGCAAGCCCATTTGGGG	24
			1	15388245	15388355	30.63	CCCTCCTTCCCTTCCCTCCCCAGCCTCTGCCCCTCGTCCCTCCCTCCCTCCTTCCCTTCCCTCCCCAGGCCCTGCCCCACCTCCCTCCCTCCCCTCCCCAGGCCCTGCCCC	24
			19	17211899	17211964	37.8	CCCTGCGCCTGCTCTCCCTTGCCCCGGCGCGCCCACCCCGAGCCCCCTCCCCACCGTGGCCGCCCC	24
			1	33010705	33010759	25.3	CCCCTCACCAGCCCTCCCTCACCATCCTCACCCTGACCACCCTTCCCCTCTGCCC	24
			19	34219420	34219448	20.46	GGGCGTGGGGGTCATCGGGGTGGCAGGGG	24
			6	34244954	34244982	27.61	CCCACCGCCCCCACCCCTTCCCCAGGCCC	24
			21	34834458	34834498	26.34	GGGAGGCACGAGGGTTGGGCGTGGGGGCTGGGTGGTGTGGG	24
			6	40392360	40392400	25.03	GGGCTTGGGGCGCGGGGCGGAGGGTGGGATCCTCCAGGGGG	24
			7	44765502	44765571	33.7	CCCTGGGCCCCGGCGCTGCCCCCTTTGCCCCCCTGCAGCCCCCCTCAGTCCCTGCCCCCAGCGACTACCC	24
			19	45786108	45786143	27.31	GGGAGGGTGCGGGTGCGGGCCAGGGGGGGGTGCGGG	24
			14	70011449	70011466	30.76	CCCCTCCCAACCCCCCCC	24
			9	130885211	130885236	20.62	CCCCCATCAGCCCAGCCCCCGTTCCC	24
			3	151159986	151160023	30.96	CCCCCAGCCCTGGCCCCCCCGGCCCTGGCATGAGCCCC	24
			9	990664	990692	28.78	CCCCCTTTCCCCCAGCCACCCCGGTACCC	23
			11	17509500	17509568	34.14	GGGCAGTGGGCGGGTGGGAGTGAGGTCTTGGGTGGGAACGGATGGCGGGGGAGGGATGGGAATGGGGGG	23
			6	33296188	33296219	29.28	CCCCCCCCAACACCCTTCCCTGCTGCATACCC	23
			21	45505220	45505267	29.89	CCCTCCCGGCCCCCCAGGCCCCCCAGGGCCCCCTTCATTTCCTGGCCC	23
			1	47184471	47184522	46.34	CCCCCACTGAACCCATCCCCCACTGAACCCATCCCCCACTGAATCCATCCCC	23
			19	50702579	50702653	19.21	CCCGCGGCTGCCCAGGGAGCCCCCGGGGCCCCCTGAGCCCCCCGTGCCCCCGGCTGGCCCTTCCCGGGGTGTCCC	23
			3	51709713	51709842	34.01	CCCCCCACACACCCACACACACCCGACACACCCACACACACCCAACACACCCACACACACGCACCCCACACACCCACACACACCCCACACCCACCCCCACACCCACACACACACCCAGACACACACACCC	23
			12	56717730	56717785	46.15	GGGGGAGTGGGGGCCCCTTTGGGGGGTGGGGTAGCTGGGCCTCCTTTTGGGGAGGG	23
			16	89907329	89907401	32.88	CCCTCCTTCCAGTTCCCACCTCCCAGCTCCCACCTCCCTCCTCCCAGTTCCCAGCTCCCAGCTCCCACCTCCC	23
			8	143792365	143792416	27.19	GGGCGCCACCTCCCAGGGGTGGGGGGGACGCCGGGCTCTGCCTGGGGAAGGG	23
			7	151024131	151024151	19.8	GGGGGGGTGGCTGGGATAGGG	23
			9	137328588	137329825	25.57	GGGACTACACGGGACTACACGGGGCTACACGGGACTACACGGGACTACACGGGGCTACACGGGACTACACGGGACTACACGGGACTACACGGGGCTACACGGGACTACACAGGGTCACACGGGACTACACGGGACTACACGGGACTACACGGGGCTACACGGGACTACACGGGACTACACGGGGCTACACGGGACTACACGGGACTACACGGGGCTACACGGGACTACACAGGGTCACACGGGACTACACGGGACTACACGGGGCTACACGGGGCTACACGGGACTACACGGGACTACACGGGGCTACACGGGACTACACAGGGTCACACGGGACTACACGGGACTACACGGGGCTACACGGGGCTACACGGGGCTACACGGGAGCTACACGGGACTAC…	22
			6	166581914	166582243	38.32	GGGCAGGTGGGCTGGGCAGGAGGGCACAGGGAGAGGGTGAGATAGGGTGGGACGCCCACTGGGCAGGTGGGCTGGGCAGGAGGGCACAGGGAGAGGTGAGATGGGGTGGGACGTCCACTGGGCAGGTGGGCTGGGCAGGAGGGCCCAGGGAGAGATGAGATGGGGTGGGACGCCCACTGGGCAGGTGGGCTGGGCAGGAGGGCCCAGGGAGAGGTGAGATGGGGTGGGACGCCCACTGGGCAGGTGGGCTGGGCAGGAGGGCACAGGGAGAGGTGAGATGGGGTGAGATGCCCATGGGCAGGTGGGGTGAGCAGGAGGGCACAGAGAGGG	22
			16	2237486	2237503	34.54	CCCCGCCCCTCCCCTCCC	22
			16	4694370	4694450	36.46	GGGGTGGGGAGAGGGGTCTGGGGCTGGGAGGCCGGGAAAGGAGGGGCGGGGGTGGGGGCCGGCGCTGGGGCTCCCTCAGGG	22
			17	7893471	7893513	37.51	CCCCCATAGCACCCTCCGGACCCCCCGCCCTTCCACCACCCCC	22
			19	38737262	38737314	25.9	CCCCCCCGCGCTGGGCCCCGTGCCCCTGCAGCCCCCCAGCCCCCCCAGGGCCC	22
			21	45507417	45507505	35.54	GGGGCAGGTGCTGGGCAGGGAGGGCACCCTCCTGTGGGCTGGGAGGGCCAGGTGCTGGGGCGGGAGAGTCGGGTGCTGGGCAGGGAGGG	22
			19	45890684	45890727	27.24	GGGGGGGAGTCGTGCGGAGGGAGCGGGGCTGGGGGGGGCCGGGG	22
			19	49932656	49932704	34.82	CCCCCTCCCTCCCCCTGTCCCTCCCCTCCTTTGACCTCCCCCAGCCCCC	22
			12	56229047	56229109	33.92	CCCCACCAGGTCCCGGTGGTGGCCCACATCCCCCTCATACTCCCTCCCACCCACCCAGCACCC	22
			14	100128590	100128648	36.43	CCCCCCCCACCCCCAGTCCCACCTCCACCCACTGGGGCTACCCCACCTCCCCCACCCCC	22
			10	102413934	102413986	33.78	GGGGCAAGTGGGGCGGGAGCTGGTGGGTCGGGCCGGGGTGCAGGGGGTTGGGG	22
			1	149913429	149913473	31.31	CCCCCCGGCCCCCAGGGGGACCCTCCCCATCACTCAAGCCCCCCC	22
			1	152566132	152566175	29.87	GGGTTCTTTGGGGGACACTTGGGTGAGGGGCACTTGGGTGGGGG	22
			1	152827506	152827585	41.22	CCCCCTCCCAAGTGCACCCCCAAGTGCCCTCCCAAGTGCCCCACTCCTAAGTGCCCCCCAAAGTGTCCCCCTAAGTGCCC	22
			1	156285707	156285733	27.98	CCCCCCCGGGTCACCCACCCCGACCCC	22
			6	168078770	168078839	37.28	CCCTGCTCACCCCCACGGCCACCCAGGGCCCTGCTCACCCCCACGGCCACCCGGAGCCCTGCTCACCCCC	22
			5	179121680	179121702	19.14	GGGCGAGTCGGGGTCCGGGCGGG	22
			16	583337	583359	23.48	CCCCATGCCCACCCTGTGTACCC	21
			1	962063	962094	38.34	CCCAGCCCTCGCCCCCCACCCCACCCCACCCC	21
			1	1050041	1050095	29.86	GGGGGCGTGGGGCTCTCGGGGCAGGGGGGGGGGGGGGGTTGAACGTTTGGGCGGG	21
			20	1980492	1980517	30.71	CCCATGCTATCCCCGTCCCCCTCCCC	21
			19	3110344	3110380	27.11	GGGCGCCTGGGGAGGGGAGCGCCTGGGCAGCTGTGGG	21
			19	15161386	15161426	23.19	CCCCGCCCCCGGGGCCCCTGCGGCCCCAGCCCCGCCTTCCC	21
			10	20146522	20146544	23	CCCTCCCTCCCTCCCTCCCTCCC	21
			9	20622296	20622317	25.2	CCCCCCCCTCCTCCGCCCCCCC	21
			16	28871875	28871916	33.27	CCCCCAGAGTTGCCCCCCCGCATCCCCATTGAAGAGGGACCC	21
			17	40356118	40356141	21.7	GGGGGGTGGGGGGCGGGACGGGGG	21
			19	40394226	40394269	24.99	CCCGGACCCGGCCCCGGCGACCCGAGGCCCCTTCCCCACTGCCC	21
			21	41494433	41494459	27.06	GGGGCGTACTGGGGCACGGGGGACGGG	21
			19	42293207	42293238	23.71	CCCACGGCCCGGAGCAGCCCCCCACTGCCCCC	21
			19	49478892	49478917	27.7	CCCTCCCCTGCTCCCAGCCCCCCCCC	21
			2	51027595	51027617	19.73	CCCCGCCCTCGCCCTCCTCGCCC	21
			8	54459533	54459593	20.51	CCCCCCGGAGCCTCCCGCCGGTCCCATGCACCCCCGACTCGGCCCAGAGCCCGCGGGTCCC	21
			19	55660483	55660526	27.26	CCCTGCCCCGCTCTCCCCTCCCACCTCCCCCAGTCGTTCCCCCC	21
			3	70977913	70977950	27	GGGGCCTTGGGTGACGGGAGTCAGGGGGGCGGTTGGGG	21
			10	102504178	102504223	30.39	CCCCCGGCCCCACCGCGCCCCCGGCCCCTGGCCCGACTGCCCCCCC	21
			12	124356705	124356723	32.18	GGGGGGGCACGGGGAAGGG	21
			5	181234345	181234384	29.55	GGGAGGTAGAGGTGGGCGGGCGGCGGGGCTGGGCGGTGGG	21
			11	1000475	1000503	28.23	CCCCCCCTGCCCCCGCGGGCCCCCCACCC	20
			16	4260213	4260239	29.86	GGGGTGGTGGGTGGGGGCCGGAGGGGG	20
			19	4816441	4816459	32.29	GGGGAGGGCGGTGGGGGGG	20
			19	6746034	6746070	35.58	CCCCCCACCCCTCTCCCCCCTGGGGGGCCCCGTACCC	20
			19	10555226	10555279	28.01	CCCGAGGCTGCCCGCCCTGCCCCCTGCGCATGTGGCCCCGCCGCGCCCCGCCCC	20
			19	10987736	10987778	34.09	CCCTTCCCCCGCGCCCCCTGCCGTCCCACCCGCCGCCTCGCCC	20
			17	19382181	19382269	36.91	CCCTGTACCCCAGCCTGCCTGCCCACCCCCTGGCCCTGCACCCCACCCCACTGGCCCTCCTGGGCCCATCCCTGTCCCCGCGCCACCCC	20
			22	20582669	20582733	30.41	CCCCGCAGTCGATGCCCCCTCCCCCCCAGCCGTCCCCGCAGCCCGGCCAGCCCAGCTCACAGCCC	20
			1	20664668	20664707	34.04	GGGCCGGGGCTGGGGCATTTCAGGGGCCTGGGTGGGTGGG	20
			16	24930859	24930880	29.17	GGGGGGGTGGGGGCACGCTGGG	20
			19	35041673	35041711	27.41	CCCCTCCCCGCCCCTTCACCCGCCCCTCGCCCAGCCCCC	20
			17	39709908	39709931	35.46	GGGAAGGGGAGGGCTGGGGCCGGG	20
			19	42295138	42295167	36.11	CCCCAGCCCTCCCCCCCACCCCCAGGTCCC	20
			19	42353013	42353058	31.99	CCCCCTCCCACACCCGCCCCGGGTCCGCCAGCCCCCCGCTGCTCCC	20
			19	49932474	49932527	28.35	CCCTCTGGAGCCTCCCTTACCCCCCGGCACCCTCCCCCAACCTTCCCCAACCCC	20
			12	52834001	52834029	35.81	CCCCCCAGAGCCCGCCCCAACAAGGCCCC	20
			1	61406544	61406564	28.79	CCCCCCCCCCCCCCACAGCCC	20
			11	64265019	64265102	34.07	CCCCACCCCCAGCCCACTGGATGCCTCCCCCCGCCGGCCCCCTGGCCCCACCACCTCCCCTGCCAGCACCTCCCTCAGCAGCCC	20
			11	66315258	66315378	38.56	GGGCTGGGCAGTTGGGATAATGGGAAGCTGGGTGGCCTGGGTTCTGAGGACAAGGGCATCTGGGGCTTGAGGGGGTAGCTGGGCACCGAGGGTGGTGACCAGAGGGGCATGGTTAGGTGGG	20
			15	75207456	75207489	24.88	CCCTGTACCCCCCCAGCACTGCCCCCCTGTGCCC	20
			16	88731913	88731939	35.07	GGGGAGGGGAGAGGGCGGGGTGTGGGG	20
			13	113107619	113107791	37.11	GGGTGTCCCGGGAGTGTGGGTGTCCCGGGGGCGTGGGTGTCCCGGGAGCGTGGGTGTCCCGGGGGCGTGGGTGTCCCGGGAGTGTGGGTGTCCCGGGGGCGTGGGTGTCCCGGGAGTGTGGGTGTCCCGGGGGCGTGGGTGTCCCGGGAGTGTGGGTGTCCCGGGAGTGTGGG	20
			11	119345556	119345590	24.64	GGGTGTTGGGGGGGTAAGGGTCTGGGTAGTTAGGG	20
			9	137877992	137878041	23.21	GGGCCCGGGGCGGCGGGGCCGGCGGGGCGGGGGGCCCGGGTCCCGGGGGG	20
			7	138861210	138861253	28.59	GGGAAGGGGTGCTGTTTGCGGGCAGGCCGGGTGGGACTCCGGGG	20
			1	153032448	153032522	24.55	CCCAAAACCAAGGAGCCCTGCCACCCCAAGGTGCCTGAGCCCTGCCACCCCAAAGTGCCCGAGCCCTGCCAGCCC	20
			1	153056626	153056651	19.85	GGGCAGGGCTCAGGGCACTTCGGGGG	20
			2	203734835	203734856	29.41	CCCCGCCGCCCCGGGCCCACCC	20
			20	63356096	63356352	22.46	GGGGCGGGGGGAGGCTGCAGGGTGAGGGGTGTGGGGGAGGGCAGGGGCGGGACAGGGCCAGGGTGGGGCAGGGGCAGGGCCAGGGCAGGGCAGCAGGGTGAGGGGTGTGAGGGAGGGCAGGGGCGGGACAGGGCCAGGGTGGGGCAGCAGGGTGAGGGGTGTGAGGGAGGGCAGGGGTGGGGCAGGGCCAGGGTGGGGCAGGGCCAGGACAGGGCAGCAGGGTGAGGGGTGTGGGGGAGGGCAGGGGTGGGGCAGGG	19
			1	1757149	1757174	30	CCCCAGGCCCCCTTCCCCCCTGCCCC	19
			11	2888270	2888318	30.07	GGGGTTGGGGGGGCGGGGGAGACCGCTGTCGGGGGTCGTGAGTTCCGGG	19
			19	9978579	9978610	22.87	CCCCCACGGGCCCTGGGGGGCCCTTATCACCC	19
			19	10577157	10577187	32.08	CCCCTCCACCCCCAGATCCCCCGCCAGTCCC	19
			19	13286636	13286683	43.34	GGGGGTCTTGGGGGGGCCGGGATTGGATGGGTTCCCCGGGTTGTTGGG	19
			4	27017825	27017861	29.28	CCCCCCACCCGTCACACCCTCGGCACCCTCACCACCC	19
			16	29896903	29896962	33.09	GGGGAGGCCCTGGGGAGGCAGGGCTGGGTGGGGGTGGGGCTGTGGTTCCTGGGGGCGGGG	19
			22	31089926	31089964	29.79	CCCAGAGCCACCCCCCAGCCCACCCAAGACCACCAGCCC	19
			19	38502735	38502851	31.42	GGGGCAGGCTTCAGGGTGGGGCAGGGGCAGGGGCAGGGGCAGGGGCAGGGGCAGGGGCAGGGGCAGGGGCAGGGGGAGGAGCAGGGGCAGGGGCAGCAGAGCGGGCCTGGACGGGGG	19
			6	39191391	39191441	27.12	CCCACCGCCTTGAGGCCCCAGCCCTGGGCCCGGGCCCGTCTCCCCACCCCC	19
			19	40214992	40215081	35.58	CCCCCGCCTGCCCGACCCCCAGGCCCTGTTCCCAGCCCGCCGCCGGCCCCCTGAGTTCCCAGGCCGCCCCACCACCCTGACCTTTGCCCC	19
			19	45145771	45145866	32.79	CCCGGGTGGAGAGCCCGCCCGAGAGGGCAGAGCCCCCTGCGTCCCCCACCCCTCCCTCTCCCCCACCCCCTCCCTCCCCACCCGCCTCACCTTCCC	19
			17	48544625	48544654	28.19	GGGAACTCGGGGGCCGGGGGGGCAGCGGGG	19
			19	55518140	55518179	33.96	CCCCACCACAACCCCTCACCCCACCACAACCCCTCACCCC	19
			11	62602401	62602450	28.58	GGGGGATTGGGCCAGGGAAGGGCAGGGCGGGGCGGGGCCACGCCGCCGGG	19
			16	70148565	70148617	33.56	CCCTTCCCTTCCCTTCCCTTCACTTCCCTTCCCTTCCCTTCCCTTCCCTTCCC	19
			7	70764786	70764858	36.85	CCCGCCCCACCTCACATCTCCCACCACCCCTCTGCCTCCCCGTTCCCCCTCTCCCTGCCCAACCACAGCCCCC	19
			9	123381982	123382072	45.6	GGGAATGGGGTGGGTGTCCCTGCAGGGGGGAAGCTGAATTGGGGGGTGAATGGGGTGGCTACATTCGGGGTGGCGGGGCGTGACGGGAGGG	19
			10	132404751	132404813	31.87	CCCCCCCTCCTGCCCGCGGGGTTCAGCCCCCCGAGACCACCCGCCCCGAGCCACCCCCGCCCC	19
			8	144040852	144040921	46.99	CCCTCAAGCACCACCCACATCGCCCAGGGTGCCCCCCATCCCCCTTCCCGAATGCATAATTCCCCAACCC	19
			4	148154805	148154836	22.26	GGGCTTTGCGGGGGTGGGGGTGGGGGTGGGGG	19
			1	156807268	156807295	33.86	GGGTGGGGGCTGGTGGGGCAGGGGAGGG	19
			2	226795108	226795135	33.66	GGGGTTGATGAGGGGGTGGGGGTGGGGG	19
			X	153580153	153580172	25.35	CCCCCCCGCCCCCGTCCCCC	19
			10	124610306	124611054	41.47	GGGTGCGGGTGTGGGTGCGGGTGAGGGTGCTGATGGAGCGGGTGAGGGTGCGGGTGAGGGTGCTGGTGGAGCGGGTGAGGGTGCGGGTGAGGGTGCTGGTGGAGCGGGTGAGGGTGAGGGTGAGGGTGCTGATGCAGCGGGTGAGGGTGAGGGTGAGGGTGAGGGTGCTGATGGAGCGGGTGAGGGTGAGGGTGTTGACGGAGCGGGTGAGGGTGCGGGTGAGGGTGCTGATGGAGCGGGTGAGGGTGCGGGTGAGGGTGCTGGTGGAGCGGGTGCGGGTGCGGGTGCAGGTGAGGGTGCTGATGGAGCGGGCGAGGGTGAGGGTGAGGGTGCTGATGGAGCGGGTGAGGGTGCGGGTGAGGGTGCTGGTGGAGCGGGTGCGGGTGCGGGTGCAGGTGA…	18
			11	373409	373445	32.52	CCCCCCCCCCCACCACCACCCCTGCTCTATCACCCCC	18
			17	2395474	2395495	30.79	GGGGGGGAGGGTCTCAGCGGGG	18
			17	4901861	4901893	33.54	CCCGGTTGGCCCCGCCCCATAAGGCCCCCCCCC	18
			19	5783683	5783733	31.61	GGGGGGTGGGGGTGGCAGCGGGGCCGGGCCTTCCTCTAGGGGCGGTAGGGG	18
			11	6391624	6391661	29.8	CCCCCCAAACCCCCTAGCCCCCCAGCCCCAGGTGCCCC	18
			19	7506175	7506312	36.28	CCCGGGAAGCCCCGCCCCATGGAGCCCCGCCCCGGGAAGCCCCACCCCCGAAAGCCCCGCCCCCATGGAGCCCCTCCCCATGGAGCCCCGCCCCCACGGAGCCCCGTCCCGGGAAGCCCAGCCCTGGAAGCCTCGCCC	18
			1	9325216	9325242	24.27	CCCACCACCACCCCCCCCCCCCGCCCC	18
			8	10525698	10525731	19.57	CCCACCGCCCTCAGCCCCCTCATCCCCCCAGCCC	18
			8	11808704	11808743	25.34	CCCCAGTCCCACTCCCACTCCCACTCCCACTCCCACTCCC	18
			19	19121479	19121517	26.36	CCCTTAAGCTCCCTAGTCCCCCCACCCACCAAGCGACCC	18
			1	26697262	26697286	27.93	CCCCAGCCCACCGCCACCCCCACCC	18
			2	29070978	29071052	45.58	GGGGACATTGGGGGTGATGGGGAGGGAATCGAGAAAGGGGGGCTTGCTTCTGGGTGCTGGGTTGGGGGGCTGGGG	18
			19	35141214	35141409	30.3	CCCCTAGCTCCCGCCCTCTACCCCGCCTCTCCCTGGCCCCACCTCTCTCTGGCCCCGCCTCTCCCTGGCCCCGCCTCTCCCTAGCCCCCCTCTCCCTGGCCCCGCTTCTCCCTGGTCCCGCCCCTCCCTGGCCCCGCCCCGCCCCAACCCCTCCCAGGCCTTGCCCCGCCTACCCTGCCTTGGTTCCCCGGCCCCC	18
			6	39879259	39879347	37.1	CCCCCTCCTCCTCTGCCCTTTGCCTGTTGTCCCCCTCCCCCACCACCACCCCTTCCTCCCGGGGGACCCCCGACTCCCCCAGGTGCCCC	18
			19	40213999	40214059	31.25	CCCTCCCCACCACCCTCCCCGCCCGCGCCCACACCCACGCCCTCGCCCAGCACCAACCCCC	18
			22	40418716	40418756	30.38	GGGGGTGCCGAGGGGGGCGGGGGCGGGGGCGGGCTGCTGGG	18
			15	40458753	40458807	25.3	CCCAAGCCCCCCAGCCCGGCCCCATCCAGTGAAGACCCTGGCCTTGCCCAGCCCC	18
			22	41339014	41339067	36.93	CCCTCGAGGCTCCCCAGCCCTTCTCCCCTCCACGCCCACGATGCCCCTGTTCCC	18
			17	44932183	44932260	34.98	GGGAGCTCTGGGGTGCAGGGCTGGCTGGGAGGGTGGGGTGGCAAGGGGGAGCTGGGAAGGCTAAGCGGGAAAGGAGGG	18
			19	46297176	46297196	34.34	GGGGGGGGTGGGGTTCGCGGG	18
			19	53897973	53898021	30.01	CCCCTCTTCCTCTCCCATCCCCTCCCCTTCCCCTAGTCCCACCGACCCC	18
			17	72123549	72123580	30.56	CCCAGGGCCCACCGACCCCACCCACCACCCCC	18
			14	104884358	104884430	37.85	CCCGCTCCCCTGACACCCCATGGGACCAGCCCCGTGGGCCCCCCGACCCCACCGCCCGCCCCCACGGACCCCC	18
			11	113412794	113412830	36.79	GGGTGGGATGGGGCTGTACCGGGTCCTCTCGGGTGGG	18
			11	117428472	117428557	33.1	GGGGGCCGGAGGGGCAGCGCTGGGGGCGGTGGGTGGCTCAGCAGGGGTGGGGCCGGGGGCTGGGGGGGCTGTGCCGGCTGGGGGGG	18
			12	119179572	119179597	19.36	CCCCCCCACCCTTCCCTGGGGAGCCC	18
			9	134916374	134916403	22.17	CCCTTTGGCCCTGGGGCCCCGGGCAGCCCC	18
			9	137199909	137199943	30	GGGGTCCCGGGGCTGGGGGGCGGGTGGAGGGAGGG	18
			8	144312186	144312211	30.74	CCCTCCCCCCCGCCCACCTCCACCCC	18
			8	145052620	145052685	21.95	CCCCAGGCCCGGGTACTCCCTGCGCGTCCCGCGGAGCCCGGCTTCCCGGCCCAGTTTCCAGCGCCC	18
			7	150946900	150946959	38.65	GGGTGGGGAGGGGGCTGACGGGCAACAGCGGGGATGTGGAAGTGGGGCCAGGCCCCGGGG	18
			7	151238268	151238328	29.38	CCCCCAGGGCCCCCGGGGGCTGGCCCTGACCCCCCCTCCCCTCCTGGTGCTGACCCCTCCC	18
			1	152579860	152579903	25.03	GGGCTCTTTGGGGGACACTTGGGTGAGGGACACTTGGGTGGGGG	18
			2	176169248	176169272	30.87	CCCCCCACCAGCCCTACCCACCCCC	18
			1	186307667	186307701	42.81	CCCACCACCCCTGAGGAGCCCACACCCACCACCCC	18
			19	2280884	2280923	37.32	GGGGTTGTCGGGCTCGGGGGGCTCTGTGGGGGGCTCCGGG	17
			19	3820763	3820809	44.75	GGGGACAGAGGGACACCAGGGGTCAGGGGGACTCCAGGGGTCAGGGG	17
			10	6580249	6580329	20.29	GGGACTGCGCGGGGACTGCGCGGGGACTGCGCGGGGACTGGCGGGGCTGGCGGGGCTGGCGGGGCTGGCGGGGCTGGCGGG	17
			18	8786111	8786131	26.14	CCCCCCCCCCCGCCCTCCCCC	17
			3	12901338	12901390	29.81	GGGTGGGGGGGTGGCAGGGCTGGGGCTGAGGGCAGGTGGGCCTGGGGAGGGGG	17
			1	13780866	13780913	33.09	CCCCAACAGTGTCCCCCTCTCCCTCTCCCATTCCTCCCGTGGAGCCCC	17
			17	18494384	18494416	24.69	GGGGCCGGGGGCTGGGGTGTGGGGCAGTCTGGG	17
			18	26547013	26547062	24.8	GGGCGGCTGGGGGCGGTGGTGGTGGGAGGGATGGGTGGGGGGGTGGTGGG	17
			6	33438019	33438083	31.32	GGGGGATCTGGGGGCATGGGTTCGGGAGGGGGAGGGGGCTCGGGGGGTGGCTCAGGGGGCAAGGG	17
			19	35732233	35732312	36.31	CCCACCACATCCCCACAGTGGGAGACCCGGACTTCCCAGCTCCCCCCAGACGTTCCCGTCGTCCCAGCCCTTTGGCTCCC	17
			22	37926009	37926038	23.21	CCCTGCCCCGCGCGCACCCAGCGCGTCCCC	17
			22	38087189	38087218	28.06	GGGGGTCACGGGGGTCATGGGATTCACGGG	17
			21	38596051	38596068	31.29	GGGATTGGGGGGGGGGGG	17
			22	38866707	38866733	30.66	GGGGGACGGGGCTACCAGGGGGGCGGG	17
			19	39173652	39173688	25.22	CCCGGCCTCCCACCCGAGCCCGAGGTGCCCCCAGCCC	17
			19	41319670	41319710	33.72	CCCGCACCCCAACCCACCAGCCCCCCAAGCCCGGGTCCCCC	17
			6	43445106	43445158	23.32	CCCCCTCCTCACCACCCAGCATCCCAGTGTTCCCACTGCCCAAAGCTGCCCCC	17
			15	43528902	43528942	26.89	GGGGGGCGGCGCCGGGTAGGGGGGCCAGGGACCACTGGGGG	17
			11	45649451	45649468	29.6	GGGGGGGGGGGGGGCGGG	17
			11	46680669	46680714	32.22	GGGCAGGGGGGGCCGTGGGGGCATGGGCTTGGGGGCTGTCGCGGGG	17
			1	47219898	47219930	24.55	CCCCCTCCCCCACCTCCACCCCCACCAGCCCCC	17
			12	49031673	49031731	34.61	GGGGGTCCCTGGATGGGTGGGAGGGAGCTGGGCCTCAGTGGGAAGCTGGGAGCTGGGGG	17
			19	49596351	49596389	29.87	GGGACTTGGGGGGAGTGGCGGGGCCGGGGGACCACCGGG	17
			12	51951810	51951886	27.6	GGGTCCGGGCCCCGGGGGGTCCAGGGTGAGTCCTGGGACGGGGGGCGGGGGCCGGGATGGAGAGGGCCCGGCAAGGG	17
			19	54279608	54279640	33.13	GGGCTGGGCTGGGCTGAGAGGGTGGGTTTTGGG	17
			11	62831088	62831128	31.86	GGGAGGGGGAGGGACGAGGGTCACTGGGGGGGGCAGAGGGG	17
			17	65558416	65558440	21.28	CCCGCCCCTCCGGCTCCCCCAACCC	17
			11	78226604	78226621	31.06	GGGGGGGCGGGGTGGGGG	17
			17	82657899	82657917	29.01	GGGGGGGCTCTGGGGGGGG	17
			10	86716371	86716448	32.38	CCCACTCCCTACACCCCCTCCCCTGCCCCTGCCTACACCCCCTCCCCTGCCCCTGCCTACACCCCCTCACCTGTCCCC	17
			9	106927205	106927226	33.18	CCCCACCCCCCCCACAACCCCC	17
			6	107634107	107634277	39.03	CCCCAACAGCCCCCTGTCCAACCCCATGCTTCCCGGCATCGGGCCCCCGCCCGGTGGCCCCAGAAACCTGGGCCCCACTTCCAGCCCCATGCACCGGCCCATGCTATCGCCCCACATCCACCCCCCGAGCACCCCCACCATGCCCGGGAACCCCCCAGGCCTGCTGCCCCC	17
			13	113319496	113319557	33.56	CCCCAACCACAGCGCCCCCTGCGCCACCCAGCCCCTCGCCCTCACCCGTGCCCAAGAGCCCC	17
			9	114168811	114168882	29.38	CCCGTCCCGCAGAGAAGCCCATCCAGAGGAACCCGGGAATGCCCAGGCCCCCACCGCCCAGCACCCGGCCCC	17
			8	119208496	119208559	25.63	CCCGCCGCCCCCGAACCCCGCCGTGTCCTTCCCGCCGCCCCGGGTCACCCTGCCCGCCGGCCCC	17
			12	124340077	124340152	20.53	GGGTCTCTGCTGGAGGGCATCCTGGGTCCGAGGGGAGATGGGCGAGTGCTGGTGGGCATGGGAGTGGGAGGCGGGG	17
			8	143991394	143991562	44	CCCCCATGGCCCCAGCCCCTACCCCCAAGGGGGCTACCCACAGGGTCCCTACCCCCAAGGGGGCTACCCACAGGGCCCCTACCCACAAGAGGGCTACCCACAGGGCCCCTACCCCCAAGGGGGCTACCCCCAGGGGCCATATCCCCAGAGCCCCTTCCCCCCCAACCCC	17
			1	160151946	160151977	25.36	CCCCCTTGCCCGCGCGCCCTCTTCCCTTCCCC	17
			1	204465162	204465202	38.12	CCCCCCTCCCCATCCCCCATAGCCCTCCCAAATCCCACCCC	17
			2	219448117	219448164	35.1	CCCCGCCGGGACCCCCGGCCCAGCCCGCGGCCACCCCCACGTCGCCCC	17
			X	11298760	11298791	37.12	CCCTCCGCCCGCCCAGCAGCCCTACCAGCCCC	17
			19	1049434	1050059	33.92	CCCTGTGAGCCCCCAACCACTCCCTCCCCGTGAGCCCCCCCACTCCCACCCCGTGAGCCCCCCCACCACTCCCTCCCCGTGAGCCCCCCACCACTCCCTCCCCGTGAACCCCCCACCACTCCCTCCCCGTGAGCCCCCCCACCACTCCCTCCCCGTGAGCCCCCCACCACTCCCTCCCCGTGAACCCCCCACCACTCCCTCCCCGTGAGCCCCCCCACCACTCCCTCCCCGTGAACCCCCCACCACTCCCTCCCCGTGAGCCCCCCCACCACTCCCTCCCCGTGAGGCCCCCCACCACTCCCTCCCCGTGAACCCCCCACCACTCCCTCCCCGTGAGCCCCCCCACCACTCCCTCCCCGTGAACCCCCCACCACTCCCTCCCCGTGAGCCCCCCCACCA…	16
			15	60349897	60350177	19.24	GGGAGGCAGGGGAAGGCAGGGAGGCAGGGGAAGGCAGGGAGGCAGGGGAAGGCAGGGAGGCAGGGGAAGGCAGGGAGGGAGGGGAAGGCAGGGAGGCAGGGGAAGGCAGGGAGGGAGGGGAAGGCAGGGAGGCAGGGGAAGGCAGGGAGGGAGGGGAAGGCAGGGAGGCAGGGGAAGGCAGGGAGGGAGGGGAAGGCAGGGAGGGAGGGGAAGGCAGGGAGGGAGGGGAAGGCAGGGAGGGAGGGGAAGGCAGGGAGGCAGGGGAAGGCAGGGAGGGAGGG	16
			5	176397298	176397600	36.84	CCCCACAGCCCCTCTCATGTCCCCATAGCCCCTCTCATGTCCCCACAGCCCCTCTCATGTCCCCACAGCTCCCTCTCATGTCCCCACAGCTCCCTCTCATGTCCCCACAGCCCCTCTCATGTCCCCACAGCTCCCTCATGTCCCCACAGCCCGTCTCATGTCCCCACGGCCCCCTCATGTCCCCACAGCTCCCTCATGTCCCCACCCCTTCATGTCCCCATGGCCCCCTCATGTCCCCACGGCCCCCTCATGTCCCCACAGCCCCCCTCATGTCCCCATGGCCCCCTCATGTCCCTACAGCCC	16
			19	464130	464148	33.29	GGGGGGCGGGCGGGGGGGG	16
			19	4292683	4292730	39.23	GGGGTGGCCGGGCCTGGGGCTGGGGCAGGGTCTCGGGCTGGGGCAGGG	16
			17	7327486	7327531	34.27	GGGGGCCAAGGGCTCGAGGGGAGGTGTGGGGATGGGAGTAGGGGGG	16
			1	8324501	8324535	29.95	CCCTCCCCACCCCCGCCCCCCAACACCCCGTGCCC	16
			19	19202083	19202114	23.61	CCCACCCGCAGGCCCCCACCCCTTCCAGACCC	16
			19	19258618	19258641	25.4	CCCCCTGCACTCCCGGTCCCCCCC	16
			1	20148376	20148398	23.95	CCCCAGCGCCCCCCGCCCCTCCC	16
			2	25160996	25161067	26.66	GGGAGGCGGCAGCAGGGCAGGGGAGAGCAAGGGGCTTTGGGGTCGACCTCCTGGGGGAGGGTAGCCCTGGGG	16
			19	33301698	33301751	20.85	GGGCGCGGGGTGCGGGCTGGGCACGGGCGTGGGCGGCGGCGTGGGGTGACCGGG	16
			19	36073537	36073559	26.56	CCCCCCCCCCACCCCCTTGCCCC	16
			20	37944158	37944196	25.37	CCCGAAGCCCCTCCCGCCGCGCCCGCCCCGCCGCCCCCC	16
			19	42292687	42292737	29.21	CCCTGCACCCACCTCCTCAGCACCCCTGGCCCAGCCATCCCAGGCCCCCCC	16
			6	43259170	43259197	30.89	CCCCAGTCCCCACCTTGTCCCCCACCCC	16
			6	43259572	43259616	31.46	CCCCAGCTCCCCAGTGCGTGCCCCCCCAGACTCCCCCACAACCCC	16
			11	46385554	46385597	27.85	GGGTTGAGGGCCCGCGGCTGCAGGGGAGGGGCGGGCATGGCGGG	16
			19	49348791	49348837	25.47	GGGGGCGATGGGGTAGGTGGGGGCAGGGGTGAGAGGGCTTGGGGGGG	16
			22	50625492	50625584	41.08	GGGCAAGGGCGAGAGGAGGGGCCAGGGATCTAGGGCTCCGGGGAGGGGTCAGCAGGTCGGGGGGAGGGATCCACGGGGAGGGGTTACCCTGGG	16
			12	52703125	52703183	41.44	CCCCGGTGCTGCCAACCCCAAAGCCTCTGCCCCCTCCAAATCCCCCTACTCCCCCACCC	16
			12	53059109	53059132	31.02	CCCCGGCAGACCCCCCCGGCACCC	16
			19	55014986	55015010	26.2	GGGTCAGCGGGAGGGGCGGGAGGGG	16
			1	57015021	57015065	26.47	GGGAGGGCTGGTCGGGTTTGCGGGAGGGCACGGGCGGAGGCTGGG	16
			13	57633732	57633769	23.9	GGGACGGGCGGCGGCGGGGGCCTGGGCGGGCCCGGGGG	16
			17	73419274	73419301	20.92	GGGGCCGTGGGGGGCTCCTCGGGGAGGG	16
			2	74047400	74047431	30.81	CCCTCTTCCTCCCCGGCCCCGGCCCCATCCCC	16
			16	75242853	75242878	26.36	GGGCCGGGGTGGCGGGAGGGCCGGGG	16
			16	85655752	85655809	34.55	CCCTGAGGTCCCCGTTCTACCCCATCCCCACCCCCGGCTCCCTGCCCCCACTGCACCC	16
			16	89279715	89279756	24.66	GGGGCGGGGCCGTCAGGGGCACAGAGGGACGCGGCGGGGGGG	16
			12	111362879	111363018	37.5	GGGCGGGAGGGCACTGGGCCGGCGGGGCAGGGGCAGGGCTGGGACCGGGGCTGGGGCAGAAGGCAGGGATGGGACTGGGGCCAGGGCAGAGGGCAGGGACGGGGGCAAGGGCAGGGACTGGGGCTGGGGCTGGGGCAGGG	16
			12	121823054	121823120	40.29	CCCAGGCTCGTGCGCCCACCCCGCTGCCACCCCTGCTGCCCGCCCCCCTGGCCTCTTGCCCTCCCCC	16
			10	122143478	122143507	30.67	GGGCGGGTGGGTTGGGTGGGGTGAATGGGG	16
			3	123150234	123150261	29.21	CCCTGAGGCCCCCCCGCCCCCAGAGCCC	16
			9	138121549	138121576	30.6	CCCCCAGACGCCCCTGACTCCCCGCCCC	16
			5	140843508	140843525	33.29	GGGCGGGTGCCGGGCGGG	16
			7	151050827	151050878	33.85	CCCTCTGATCCCCTAGGCTCCCCCAGCCCCAGCCCCAGCCCTCCCTATACCC	16
			5	178989150	178989250	36.81	CCCAGAGAAAGTGTGCCCGGCCCCCATGCACCGAACCCGGCCTCCCGCCTTCCCCCTCCCCACCCTCACCACCCTCCCCACCCTCCCCACCCTCACCACCC	16
			1	201211547	201211574	30.06	GGGGGCTCCTAAGGGAATGGGTTCAGGG	16
			1	246506983	246507010	31.72	CCCGACGCCCCCCCCTCCCCAGCACCCC	16
			2	2236042	2236684	52.21	CCCAGTACATCACAACCCAACCCATTACATCCCAACCCAACCCAGTATGTCACAACCCAACCCAGTACATCCCAACCCAACCCAGTACATCCCAACCCAACCCAGTACATCCCATCCTAACCCAGCACATCCCAACCCAACCCAGCACATCCCAACCCAACCCAGCACATCCCAACCCAGCCCAGCACATCCCAACCCAACCCAGTACATCCCAACCCAACCCAGTACATCCCAACCCAGCCCAGCATATCCCAACCCAGCCCAGTACATCCCAACCCAACCCAGTACATGCCAACCCAACCCAGTACATCCCAACCCACCCCAGTACATCCCAACCCACCCCAGTACATCCCAACCTAACCCAGTACATCCCAACCCAGCCCAGTACAACCCAACCCA…	15
			9	117356	117452	30.23	GGGCGTCTCCCGGGGCCGGTGTTGGGGTAGGCCCCCGGGACTGGCTGCGGCGGGGCAGGGGCCCCAAGCAGAGGGCCTGGGCGGGGGTTGTGCAGGG	15
			19	1062150	1062187	19.74	CCCCCGGCGCCCCCATCCCCAGCGTGGCCCGGGAACCC	15
			4	1212301	1212360	36.38	GGGGCGTGGGGCGGGTGGGCCACAGGGGGCAGGCCGTGGGACAGGGACATGGCGCTGGGG	15
			7	1444926	1444991	23.2	GGGCTCCCCCACCCTGGGGTGTGGCCGGGCGAGGGTCTGGGGCACTCGGGGGCACGGCGGGATGGG	15
			1	1623375	1623468	19.92	CCCTCTGCCCACAGGTCCCGAGCAGCCCGGCCCACCATGGACCCCTCTGCCCACAGGTCCCGAGCAGCCCCGCCCAACATGGACCCAGACCCCC	15
			19	2717141	2717220	33.28	GGGTGTCGGTGTTGGGGGAGGCAGCGGGGGTCAGTGGGGGTGGGCGGCGGGCAGGCGGGCGTTCCGGGCTCACATGAGGG	15
			1	3411710	3411768	31.27	CCCACGTTCCCCGCACTCACCCCCGGCTTCCCGGGCATCTTCCCTCCATCCTTGTACCC	15
			1	6124664	6124702	27.44	GGGGTGGGGGGGGGGGACTGGGGCTCAGGGAGTGGGGGG	15
			1	8330408	8330438	31	CCCCAGCCTCCCGCTGCCCCCGTCCCCACCC	15
			19	8698624	8698670	24.71	GGGACTGGGGTTTGGGCCGGGCCTGGGGGCCTCCAGGGAGGACTGGG	15
			19	18431355	18431397	36.78	CCCCCCCGGCTCCCAGCCGTCCCCCCACAACCCCAACGCCCCC	15
			1	26184410	26184461	27.55	CCCTTGGCCCTGAGCCCCTGCCCATCCCCCCGGAACCCCCAGCCATACTCCC	15
			1	26189460	26189510	24.86	CCCCCCACTCCCTGCCCTCTGACCCTGAAGAGCACTCCCATCTCTGCCCCC	15
			20	36197988	36198025	30.13	CCCTCCTCCCCCGCCTCCCCCTCCCCCAAGGGCACCCC	15
			1	41583197	41583217	36.85	GGGGGGGCGGTACTGGGCGGG	15
			6	43021679	43021700	19.84	GGGGCCGGGGCCGGGGCCGGGG	15
			20	44066022	44066056	37.26	CCCCAGCCCCCCAGCCCCCTGTCCTGCCCACCCCC	15
			19	44759457	44759507	36.08	CCCTCCCAGTCTCCCCCCAGGGACCCCCCTGGATTCCCCATGGCTCCTCCC	15
			19	45395676	45395748	33.56	GGGGGATGGGACGCTGGCGCGGGGCCCCGCGGGGCTGGGGGCTGGAGGGGGGCATGGGGATGCGGCTGACGGG	15
			21	46000587	46000674	28.72	GGGGAGGGCGGCCGGGGAGGCGGGGAGGCGGGGCAGGAGGCCGGGGAAGGGGGGAGGCCGGGGAAGGAGGGCGGCCGGGGAGGCGGGG	15
			11	46367326	46367353	30.02	CCCCCCCTCCGCCCACCCCTGGGGCCCC	15
			17	48544925	48544972	30.47	GGGGGAGGGGGCTGCTGGGGGGGGCGTCAGGAGGGAGGATCGGAAGGG	15
			17	48577923	48577972	33.12	GGGACGGGCTGGGGTGCAGGGGGTTCTGGGCGCAGGGAGGCGGCGGGGGG	15
			12	49027063	49027102	31.83	GGGGGCCGGGCACGGGGCTTGGGTCGGGCTGATTCAGGGG	15
			19	49430585	49430614	30.07	GGGCGGGGGTGCAGGGGGTGCCCCCGGGGG	15
			19	54156901	54156936	30.69	GGGGCTGGGCCGGGCGGGGGGCCCCCTCGCCCTGGG	15
			19	55311926	55311989	35.18	CCCAGACCCGGCCTGCTGGTGCCCCACCCCGAAGCCTGCAGCCCCCACCCGGCCGCCCAGACCC	15
			19	55455859	55455999	33.5	GGGGAAGAAAGGTCAGGGTCTGAGGGAGGAGGGGCTGGGCCTGGACTCCTGGGTCTGAGGGAGGAGGGGCTGGGCCTGGACTCCTGGGTCTGAGGGAGGAGGGGCTGGGGGTCTGGACTCCTGGGTGTGAGGGAGGAGGGG	15
			12	55986889	55986943	26.53	CCCCTCCCCTTCCCCCTCCCCCCTTTACAGTATCCCCCTCCCTCCACCCTTTCCC	15
			12	56717523	56717578	44.41	GGGGGAGTGGGGGCCCCTTTGGGGGGTGGGGTACCTGGGCTTCCTTTTGGGGAGGG	15
			12	57225420	57225493	30.78	GGGGCCCGGGCTTGGGGGCTCCCTCGGGGGCGCACTGGCGGGGCCGCTTGGGGGCGCGTTGGGAGTGCCTGGGG	15
			12	57607277	57607303	31.61	CCCCCCTCCTCCTCCCCCCCTGCCCCC	15
			19	58517249	58517277	30.69	GGGGGCACAGGGGTGGGCAGGGGCGTGGG	15
			20	62817578	62817617	19.58	CCCCGGCCCCCCCGGCCCCCCAGGGCCGCCCGGGAAGCCC	15
			10	73647152	73647210	19.34	GGGATTGGGCCTTAGGGAGAGTTCGGGCCGCCTGGGGGAAAAAGGGAGAGAGCAGTGGG	15
			17	80111123	80111151	28.75	GGGCCAGCGGGGAAAGGGGCGGGGGGGGG	15
			17	81249409	81249480	27.06	GGGAGGGAAGAGGAGGGAGAAGGAGGGAGGGAGAAGGAGGGAGGGAAGAGGAGGGAGGAGGGAAGAGGAGGG	15
			16	84179165	84179192	30.99	GGGAGGGCGGGGTCGTGGGGGGCAGGGG	15
			10	86654810	86654834	30.17	CCCGCCCAGCCCAACCCAAGAGCCC	15
			14	99175094	99175122	22.41	CCCCCCGCGCCCGGGACCCCGGGCACCCC	15
			14	104894816	104894835	27.04	CCCAGAGCCCACCCTCACCC	15
			13	107865985	107866007	23.84	CCCGTCCCCCCCGGCCGCCCCCC	15
			1	111727303	111727331	33.5	CCCCCCCAGTCTCACCCTTCTCCCCACCC	15
			8	120811115	120811164	21.82	CCCCCTGCGCCACCCTTCCCCCCCCCCCAACACACACACACCCGGCCCCC	15
			8	123207446	123207565	37.45	CCCTGTAGCCCCGCGGCCCCACACCCGCCTCCACCGCCCCGGTTCCAGCCCCACCAAGGCCCTTGGGGAGCCCCGAGTCCCCAGGCCCACCTCTCCCCGCGGCCCCACGACGGCCCGCCC	15
			7	128846162	128846219	33.96	GGGTGAGGGCCGGTGGGCCAGGCTAGTGGGCAGGGCTGGGCAAGTGGGCAGGGCCGGG	15
			5	141672833	141672861	35.9	GGGGTCGGGGTGGTTGGGGGGGCCGGGGG	15
			8	144400119	144400157	29.67	CCCAAGCCGTCCCCGGGCCCCCCCCGCCCCAGCCACCCC	15
			6	159232503	159232542	27.46	CCCAGCCCCGGCCAGCCCTGTCCCCCAGCCGCCAGTCCCC	15
			4	163128961	163128982	27.54	GGGGGAGGGGGTGGGGGTAGGG	15
			3	189889392	189889415	36.77	CCCCACCCAGGCACTCCCTCCCCC	15
			X	54470667	54470731	36.8	GGGTCGGCAGGCAGTGGGCGTGATGGTGGAGGGGGGATGGGCTCCAGTGGGGGGGGCATCCGGGG	15
			19	43780383	43780658	43.33	CCCCCAGCCCCTCCTCCCTCAGACCCAGGAGTCCAGACCCCAGCCCCTCCTCCCTCAGACCCAGGAGTCCTGACCCCCAGCCCCTCCTCCCTCAGACCCAGGAGTCCAGGCCCTCAGTCCCTCCTCCCTCAGACCCAGGAGTCCAAGTCCCCAGTCCCTCCTCCCTCAGACCCAGGAGTCCTGACCCTCAGCCCCTCCTCCCTCAGACCCAGGAGTCCTGACCCCCAGCCCCCCCTCCCTCAGACCCAAGAGTCCTGACCCCCAGCCCCTCCTCCC	14
			10	121584485	121584982	46.36	CCCCTCTCCATCCCGCACCCCACCCGAAGAGATCCCATAACCCCTCTCCATCCCACACCCCACCCCAAACGATCCCATAACCCCTCTCCATCCCGCACCACCCCAACCGATCCCATAACCCCTCTCCATCCCGCACCCCACCCCAACCGATCCCATAACCCCTCTCCATCCCACACCCCACCCCAACCGATCCCATAACCCCTCTCCATCCCGCACCCCACCCCAACCAATCCCATAACCCCTCTCCATCCCACACCCCACCCCAACTGATCCCATAACCCCTCTCCATCCCGCACCCCACCCCAAACGATCCCATAACCCTCTCCATCCCGCACCACCCCAACCGATCCCATAACCCCTCTCCATCCCGCACCCCACCCCAACCGATCCCATAACCCT…	14
			12	131918722	131919028	34.11	GGGTGTGTGGGGTGTGTGGGGTGTCGGGTGTGTGGGGTATAGGGTGTGTGGGGTGTCGGGTGTGGGGTGTCGGGGGTGTGGGGTGTAGTGTGTGGGGTGTAGAGTGTGTGGGGTGTGGGGTGTCGGGTGTGTGGGGTGTCGGGTGTGTGGGGTGTCGGGTGTGTGGGGTGTAGGGTGTGGGGTGTAGGGTGTGTGGGGTGCAGGGTGTGTGGGGTGCAGGGTGTGTGGGGTGCAGGGTGTGGGGTGCAGGGTGTGTGGGGTGTCGGGTGTGTGGGGTGCAGGGTGTGTGGGGTGTCGGCTGTGTGGG	14
			9	136355122	136355565	42.96	GGGGTAGGGGTAGCCGGGTGCTGAGGGTGGGTGACACGTCCTGGGGGAGGGGTAGCCGGGTGCCGAGGGTGGGTGACACGTCCTGGGGGAGGGGTAGCCGGGTGCCGAGGGTGGGTGACACGTCCTGGGGGAGGGGTAGCCGGGTGCCGAGGGTGGGTGACACGTCCTGGGGGAGGGGTAGCCGGGTGCCGAGGGTGGGTGACACGTCCTGGGGGAGGGGTAGCCGGGTGCCGAGGGTGGGTGACACGTCCTGGGGGAGGGGTAGCCGGGTGCCGAGGGTGGGTGACACGTCCTGGGGGAGGGGTAGCCGGGTGCCGAGGGTGGGTGACACGTCCTGGGGGAGGGGTAGCCGGGTGCCGAGGGTGGGTGACACGTCCTGGGGGAGGGGTAGCCGGGTGC…	14
			19	1254963	1255000	19.77	CCCCAGGGGCCAGCCCTGCCCCCCGCTCCCGAAAACCC	14
			19	4174769	4174823	39.89	GGGTGGGAGATTCCTCCTTGGGCTCCAGCTTGGGGGTGGGCGGGCGGGGCAGGGG	14
			17	4539656	4539701	37.93	GGGGATTTGGCAGGGGTGCTGGGGCTCCGGGTGGGGGCGCCAGGGG	14
			17	7006055	7006074	26.19	GGGGCCGGGGGGGGGGGGGG	14
			17	7709361	7709457	35.82	GGGAGGGGAGGGTCTCTGGGCCTGGGGGGTGGAGGTGGGATGGGACCTCGGGAGGCTGAGCCTGGGGAGCTAGGGATAGCTCTGCGGGGTGGCGGGG	14
			17	8320971	8320990	26.94	CCCCCAATGCCCCCCCACCC	14
			19	16425242	16425294	32.5	GGGTGGGATGAGGGACGGGGGCAGGGCGGAGGGCACGGGCTCCTTCTCCAGGG	14
			1	18481437	18481459	20.71	CCCTGACCCTCCCCATTTCCCCC	14
			7	27108343	27108386	35.5	GGGGGGGCTTGGAGAAGGGCGGGGGCGACTGGGGCTCATACGGG	14
			1	27551976	27552043	31.18	GGGCTGGCAGGGGGCCGGGTGGGAAGCAGGGGCCGGGGGGTGGGGGGGCCGCCGGGGTAGTACTTGGG	14
			16	28034202	28034323	43.09	CCCATCCCAACCCATCCCATCCCATCCCATCCCATCCCATCCCATCCCATCCCATCCCATCCCATCCCATCCCATTCCATCCCAACCCATCCCATCCTATCCCATCCTATCCCTATGGTCCC	14
			16	28835961	28835996	37.92	CCCCGCCCCCTCACCCTGGGGCTCCCCACCCGCCCC	14
			15	29137070	29137102	28.33	GGGGGGTAATAGGGTGGAGGCGGGAGTGGGGGG	14
			7	29884362	29884387	32.9	CCCGCCCCGCCGCCCCCGCTCCCCCC	14
			6	31629680	31629705	38.98	CCCCCGCCCCCCAAGGCCCTGTACCC	14
			6	32189836	32189879	27.63	CCCCCAGGCTCCCCACTCACCAATCCCAGGCCCCCCCGGCCCCC	14
			19	35121253	35121283	26.24	CCCGTGCCCCCTTTCCCCTCCCCACAACCCC	14
			19	35618375	35618413	29.2	CCCTCAGCAGCTCTTCCCCCACCCCAGACCCCAGGCCCC	14
			19	35719862	35719882	30.22	CCCCCCCAAAGACCCCTGCCC	14
			20	36432514	36432551	31.02	CCCCACCACCCCCGCCCGCACCCCCAGCCACCTGCCCC	14
			8	37841590	37841638	30.2	CCCCCCTGCCTCTCCCGCGGCCCCCCATGCCCCGCCCCGGGCCCTGCCC	14
			22	38822048	38822072	26.59	GGGAGGCATGGGTGGGGGGGGGGGG	14
			1	39413638	39413663	29	CCCACCCCAGAGGAGCCCGCCTCCCC	14
			19	41095962	41096056	36.22	GGGCTGGTGGGCGGGGCCAGGGAAACGGCCGGGGCAGGGGCGGGGCTTGTGGGAGGGGCGGGGCTAAGAATGGGGGCAGTGGGGGAAGGAAGGGG	14
			6	41770750	41770811	38.66	GGGCAGGGTGGGTGGTGGGCATGGGGGCTTGGGGGCTCGAGGGGTTCTGGGGCCCCTTAGGG	14
			19	45391902	45391960	34.7	GGGCTGCTCTGGGACGGGGCCGGGGGTGGAATGGGAGCTGGTGGGGCAGGAGCAGGGGG	14
			19	45914514	45914573	22.71	CCCCAGGCCCCCGTTGGCCCCTGGCGCCCCCAGCCCCTGATCCTGCCCCAGCGGAGGCCC	14
			22	46635788	46635806	35.67	CCCTGCCCCCCACCCCCCC	14
			3	47412840	47412926	33.26	CCCTGCAGAGCCCCCAGGCCTCCCGCCAGCCAGCCTCCCAGAGTCTACCCCAATCCCATCTTCCTCCCCGCCCCCCCTTTCCTCCCC	14
			19	47414869	47414935	35.99	GGGGGGGCACCGGGGTACTGGGGGGGGCCACCCACGGGGGCAGGGCGGGGGTGCTCAGGGACGGGGG	14
			3	48420156	48420218	38.51	GGGAAGGGTGTCAGGAGCAGGGGTGGCCAGGGCTTTGGGGGCTGTGGGTGGGGAGGGGCTGGG	14
			19	49596624	49596670	30.97	CCCTCCGCCCCCACCTCCCACGGCCCAGTCTACCCAGCCCACTCCCC	14
			12	52821984	52822010	27.37	CCCTTGGTGGCCCCCCCACTCCCACCC	14
			10	54697660	54697717	20.65	GGGGAAGGGGGAAGGGGAAGGGAGGAAGGGAGGAAGGGAGGAAGGGAGGGAGGAAGGG	14
			12	55693174	55693201	22.8	CCCTTTCTGCCCAGGCCCCTGCCCGCCC	14
			19	58368531	58368556	22.08	GGGCCGGGGGGTCGGGGACAATAGGG	14
			17	58488076	58488112	22.28	CCCCGGCCCCCGCAGTCCCGCCACCGCCCCCCGGCCC	14
			15	63048753	63048814	27.06	CCCGGGGCAGCCCCGCAGGGCCCTCCTGCTTCCCCCCCCGCAGGCCCCGGTCCCTCGTCCCC	14
			11	64809898	64809917	31.79	GGGTCGGGGGCGGGGCTGGG	14
			12	65368909	65368935	30.04	CCCCTCCCAACCACACCCCCCCCCCCC	14
			8	65707050	65707082	27.37	CCCTCCACCTCCCCCACCGCCCCTGCCTCCCCC	14
			11	66266193	66266228	30.82	CCCCCCAGGAGCCCCCTAACCCCAGGTGAGCCCCCC	14
			11	67642691	67642759	22.21	GGGAAGACTGAGGTTGGGGAGGTGTGTCTTGGGTTAGGAAGCTGGGCTCGGGGCAGGGGTCAGCGCGGG	14
			14	74409655	74409718	35.17	GGGTGGGGTCTCCGGGTAGGGATAGGGGCCATGGAGATGGGCAGGGCTCCTGGGCAGCAGCGGG	14
			17	78997409	78997441	36.28	GGGTGGGGGGCCTGCCGGGGGCCGGGCGGTGGG	14
			10	79946428	79946502	30.01	CCCCAGCAGGATAAGCCCAGGGCCCCACCCTACCTGGGTCCCCCTTCTCGCCCCGAGGGCCCTCTCTCCCATCCC	14
			16	89712519	89712539	20.62	GGGTCTGGGGGGGGAGGAGGG	14
			15	98971195	98971214	28.96	GGGGGGGGGGGGGGGGTGGG	14
			10	103602032	103602058	21.39	GGGCTTGGGGCGCACAGGGGACACGGG	14
			12	106066742	106066794	35.22	CCCAAGTCTTGCTCCCCTTCCTCCCTCGTACCCCCGCCCGCCCCTGGGCGCCC	14
			12	122867224	122867269	31.87	GGGGAGGCCCACGCGGGGGGGCAGGGGCGGGCACTGTAATCCTGGG	14
			12	122867393	122867414	37.98	GGGGCAGGGTAGGGAAGGGGGG	14
			10	133464742	133464766	24.74	GGGGTGTGGGGTGTGGGGAGTGGGG	14
			9	136954469	136954587	38.21	CCCACCCCGGGTCTCCTGTCCCGGGCCACCTCCTCCCGCCCCAGGTCCCCTGTCCCGGGCCACCTCCCCCTGCCCCTCCCGCCCCAGGTCCCCTGTCCCGGCCCACCTCCTCCCACCCC	14
			8	144423912	144424032	29.06	GGGTCTGCAGCCTGGGAGTGCAGCACAGGGCATGTGGGGGCTGAGGGCCTCAGGGGCACTGCGGGGCTCCGCCTGGCTGGGAGGGTCTCGGGCACTGCGGGGCTCTGCCTGGCTGGGAGGG	14
			7	150995168	150995250	20.98	CCCTTCCTGATGACCCTATCCCTGGCTCCCAACAGCCCCCCGAGCTCCCCGCTAACCCAGCCCCCAGAGGGGCCCAAGTTCCC	14
			7	151397613	151397668	23.76	GGGAGGAAGAGGGTGTAGCGGGAGGAAGGGCATAGCGGGAGGAAGGGCATAGCGGG	14
			5	176642826	176642870	22.38	CCCAGTGCACCATGGCCCCGCCCTCTCCCCCCCCCCCCCCGCCCC	14
			5	177371030	177371125	23.57	GGGTGAGCTTCCGGGCCGCGGGGCGGGGCGGGGCGGGGCCGGGCCGGGGCCGGGGCCGGGGCCGGGGCCGGGGCCGGGGCCGGGGCCGGGGCCGGG	14
			1	180659252	180659287	26.31	CCCTCCCTCCCTCCCTCCCTCCCTCCCTTCTTTCCC	14
			2	230910677	230910712	20.21	GGGTGCACAGGGACGGGAAGGGGGACTGTACCTGGG	14
			2	241872794	241872832	29.75	CCCCTCCCAGGTCAAGGGCTCCCTTGCCCTCCCCTTCCC	14
			X	69505770	69505822	30.13	CCCCCCCTCTGCGGCCCCCTGACTCCCTTTCCCGTGCCCCGGCCGAGTTCCCC	14
			10	678477	679683	39.79	CCCTGTGCTCCCAGCACCCGTCCTCCCCGCACCCAAGCTCCCCACACCCGTGCTCCCCGCGCCCATCTCTGCTCCCCATGCCCATGCTCCCCACGCCCGTCCTCCCTGCAGCCATGCTCCCCACACTCGTGATCCCCGTGCCCATCTCTGCTCCCCATGTCCATGCTCCCCGCACCTGTCCTCCCTGTGCCCAGCTCCCCACGCCCATGCTCCCCACACCCGTTCTCCCCACGCCCATGCTCCCCACACCCGTGCTCCCCGCGCCCATCTCTGCTCCCCATGTCCATGCTCCCCGCACCTGTCCTCCCTGCGCCCATGCTCCCCACGCCCATGCTCCCCGCGCCCATGCTCCCCACACCCGTGCTCCCCGCACCCATCTCTGCTCCCCACGCCCATGCT…	13
			17	1052332	1053422	42.68	GGGGCTGGGGAGGGCTCACAGGGTCAGAGGGAGGGTTCCGGAAGGGGCTGGGGGAGGGCTCACAGGGTCAGAGGGAGGGTTCCGGAAGGGGCTGGGGGAGGGTTCACAGGGTCAGAGGGAGGGTTCCGGAAGGGGCTGGGGGAGGGCTCACAGGGTCAGAGGGAGGGTTCCGGAAGGGGCTGGGGGAGGGTTCACAGGGTCAGAGGGAGGGTGCCGGAAGGGGCTGGGGGAGGGGTCACAGGGTCAGAGGGAGGGTTCCGGAAGGGGCTGGGGGAGGGGTCACAGGGTCAGAGGGAGGGTTCCGGAAGGGGCTGGGGGAGGGGTCACAGGGTCAGAGGGAGGGTTCCGGAAGGGGCTGGGGGAGGGTTCACAGGGTCAGAGGGAGGGTTCCGGAAGGGG…	13
			19	49792070	49792387	40.37	CCCCCAGCCCTCACACCCCCGGATACCCAGGGCTCCCACCTCAGCCCTGACCCCCCTGGATGCCCGGGGCTCCCACCTCAGCCCTCACACCCCCGGATACCCAGGGCTCCCACCTCAGCCCACGCACCCCCTGGATGCCCGGGGCTCCCACCTCAGCCCTCACGCCCCCGGATACCCAGGGCTCCCACCTCAGCCCTCACGCCCCCTGGATGCCCAGGGCTCCCACCTCAGCCCTCACGCCCCCGGATACCCAGGGCTCCCACCTCAGCCCTCACGCCCCCGGATACCCAGGGCTCCCACCTCAGCCCTCACGCCCCC	13
			1	999812	999840	21.3	CCCGCGTCCCTCCCGCCCCCCGGTCGCCC	13
			1	999812	999863	20.47	CCCGCGTCCCTCCCGCCCCCCGGTCGCCCCCCTCACGCCCGGCCGGGACCCC	13
			10	1326775	1326873	31.17	CCCCTCCTCACTGCCCAGCGCCTCCCCACGGCCCAGCGCCTCCCCACGGCCCAGCGCCTCCCCACGGCCCAGCGCCTCCCCACTGCCCAGCGCCTCCCC	13
			20	2839079	2839115	32.3	CCCCCTACCCACCCCCCCCACCCTACTGGTCAGACCC	13
			19	4523602	4523664	19.11	CCCCGGCAACACCCATCCTGTCCCCATCCCCATTCCCACTCCCGTCCCTGTGCTCTGCCTCCC	13
			19	6478904	6478932	27.59	CCCATCCCCCCCTCCAACCCCCATATCCC	13
			12	6936457	6936511	36.95	CCCCCTTCCCAGCTTCCCAGGCATTGCCCAGCTACCCCCACTCTTTCCCTCCCCC	13
			17	7847819	7847849	29.76	CCCCCCCGCCCTGCCCCACCACCCCTCCCCC	13
			8	8328333	8328368	30.66	GGGGGAGTGGAGGGGGCTGCTGGGGGCCACTGGGGG	13
			17	8888320	8888382	34.49	GGGCAGCTGGGTACCGAGTTTGGGCTGGGGCAGGGAGCGGGAGCGCTGGGCCCGGGAAGGGGG	13
			6	16328119	16328153	19.04	CCCTGCCGGCCCATGCCTCCCGCCCCCGTGGCCCC	13
			19	17226733	17226811	30.28	CCCCCCGCAGGACCCGCCCATCAGCCCGGAAACCCCTGAGCTGCTTCTCCCGGAGGCCGATGCCCACCCGGGAGCCCCC	13
			22	17818868	17818904	39.1	GGGGCTGGGAGCAGATGGGGAGTGGGCTGGGTGGGGG	13
			20	17990403	17990423	28.75	GGGACATTGGGGGGGGGGGGG	13
			19	18760104	18760151	29.71	CCCCTCCCCGCTCCCGACCCCGCTGGACCCCGAGGAGCCCACCTTCCC	13
			8	22615795	22615817	20.84	CCCAGAGGCCCCTCCACCCCCCC	13
			22	23857074	23857097	29.33	GGGGGGGGGGGGGTGTAGGTGGGG	13
			6	29942621	29942647	25.65	GGGCGGGTGAGTGCGGGGTCGGGAGGG	13
			19	30444307	30444336	19.05	CCCGACGTGGCCCACCCGGTGCCCTCGCCC	13
			19	35866247	35866275	30.36	CCCTCCCCCCTTGGGCCCCCAGGGACCCC	13
			19	35907426	35907466	33.53	CCCCTGCTAGCCCCACTCACCCTCCGCAGCCCCTCGCCCCC	13
			1	36098608	36098673	37.2	CCCCCAAGACCCTGTGGGCCCTGCTCCCCTGGCTCCCCATCCTCCCCTGGCTCACCCCTGTCCCCC	13
			15	38484454	38484490	24.44	GGGGAGGTGGTGGGGGAGGGGGAGGAGGGTGGGGGGG	13
			22	39570828	39570856	21.44	CCCGGACCCCGGAGCCCCCCATCCTCCCC	13
			17	40488874	40488902	26.7	GGGAGCCGAAGGGCGGGGTGACAGAGGGG	13
			19	40991374	40991420	22.02	CCCTAACACCCATGACCGCCTCCCACCAGGGCCCCGCCCTCTGCCCC	13
			17	42794866	42794966	38.4	CCCATTTTCCCCTGGAACCCCCATTTCCCCAGGTCCCATCTTCCCCATCACTTCTCCCCCATGTCATCCCAGCCCCTCCCCATTCTCCCCCATTTCTTCCC	13
			6	43285153	43285277	35.66	CCCCCCGGAGCCAGTCCCTGTCCCGCAGAGAGAGCCCCTCCCCCTCGCACCAGGCCCGGCCCGGGGTCCCCCCGCCCCGGGGCGTCCCGCCGGCCCGGGCCCAGCCTGATGGCACCCCCTCCCCC	13
			1	43304928	43304965	23.19	GGGGAGGCCGGGGCGGGGAGGGGCTCGGACGCCTGGGG	13
			19	43479562	43479636	36.32	GGGCCTGGAGGGTGGGGTGGGGTGGGTGGGGCCTGGGGAGCAAAGAGACGGGGCAGCTGATGTAAGGGGCGGGGG	13
			15	43526999	43527098	38.05	CCCACCCTGGGTGCCCAAGGACAGACCCCTCCCCCCTGCACCCCTCTCCCCAGCTCCTGGTCCCCCCACACCTGCCCCGGAATCCCATACTCCTGCACCC	13
			21	44290027	44290057	28.39	CCCGCCCCTCTGGCCCTCCCCAGTGACCCCC	13
			22	44913980	44914066	34.57	GGGGTGAAGGGGACAGTGATGGGGAGGGAGGGGTGAGGGGAAGAGAGGAGGGGTGGAGGGGACAGTGATGGGTTGCGGGGTGAGGGG	13
			19	45973301	45973366	38.51	GGGGGGCGTTTCGAGGGGCCTCTTGCGGGAATCCGGGGCCTCGGGCTCCATGGGGGGGGCCTGGGG	13
			6	47497335	47497393	28.68	CCCTTCCCTTCCCTCCCCTTCCCCTTCCCCTTCCCCTTCTCCTTCCCTGTCGCCTTCCC	13
			3	48575048	48575115	34.79	GGGATGGGGTGATCACCTTGGGGCCAGGGGGTCCGGGGGGCCCAGGGGTTCCAGGGAGTCCAGGAGGG	13
			19	49033151	49033214	30.88	CCCCTCCCCCCAGCCTTCCAAGCCCATCCCGACTCCCGGGGCCCTCAGACACCCCGATCCTCCC	13
			12	49040376	49040462	38.2	GGGGCAAATGGGTCACGGGACTGAGGGCGTGAGGGTGGGCGAGAATAAGGGTCAGGGGACTGGAAGCGAGGGGTAACGGGTGATGGG	13
			19	49830726	49830794	35.9	CCCGGAGTGGGTCCCCCCTTCAGCCAGGCCCCAGCTCCCCAACTACCCCCAGGACCCCCTGGCGCCCCC	13
			19	50662388	50662415	20.68	GGGCAGGGACGAGGGCCTGGGCGCAGGG	13
			7	51025234	51025272	32.97	GGGAGGGTGGAGGGGGTGGTGGGGGAATGGCTGGTGGGG	13
			19	54241839	54241864	19.69	GGGCTGGGCAGGGCTGAGAGGGTGGG	13
			15	56094866	56094886	33.75	GGGTGTGGGTGTGGGTGTGGG	13
			12	56718213	56718268	47.03	GGGGGCATGGGGGCCCCTTTGGGGGATGGGGTAGCTGGGCCTCCTTTTGGGGAGGG	13
			12	57696453	57696471	28.58	GGGGCGGGGGCGGGGGGGG	13
			17	60158140	60158169	37.56	GGGGGAGAAGGGCTTGGGGTGAGGGGGGGG	13
			1	62274527	62274554	29	GGGGAGGGAGGGCAGGAGGGGCAGGGGG	13
			9	65283602	65283698	34.01	GGGCATCTCCCGGGGGCGGTGTTGGGGTAGGCCCCCGGGACTGGCTGCGGCGGGGCAGGGGCCCCAAGCAGAGGGCCTGGGTGGGGGTTGTGCAGGG	13
			11	65553739	65553779	38.17	GGGGCTTCTGGGTGGGCGGCCGGGGGTGCGAGGGCTTGGGG	13
			1	66682080	66682136	27.87	CCCAGCTGACTCCCCAGCTCCAGGCCCTCTCGGCCCCCCAGGTCCCACAGGCCCCCC	13
			16	70660087	70660126	20.59	CCCAGCTGTACCCTCCGCCCCCGTGGTCCCCCAGCTCCCC	13
			10	70760478	70760519	28.9	CCCCAACCCTGGCCCAGACCCTGGCCCAACCTCACTGCCCCC	13
			7	73597607	73597642	33.95	GGGGGTACAGGAGGGGGTGGGAGCCGGGGCTTGGGG	13
			17	75502140	75502185	32.99	GGGGGGCACGGGTGTCTCTCGGGGCGGGGGGCCAGCGGGCTTCGGG	13
			7	76482902	76482931	31.09	CCCTGCATACCCCGTCCCCCAGCACCCCCC	13
			15	78872695	78872714	32.34	GGGGGTGGGGTGGGGTAGGG	13
			16	84196252	84196280	19.12	CCCCCGGTGGCCCCTTCCGAACCCACCCC	13
			6	90296645	90296732	28.79	GGGAAGGGGGAGGGGAAGGGGCGAGGGGAGGCCGGGGGGAAAGCGAGAGCGGGGCGGCGGCGGGAGTGGGCAGGCGGGGTGGCGAGGG	13
			15	90887376	90887448	23.42	CCCGCAGCCCCGTCCCCTGGCCCCCACCCTTGAGCAGCCCTAAGCCCAGCCATCAGGCCCAGAGGCAGGACCC	13
			14	92651876	92651969	38.7	CCCCACGCCGCCCACCACCCCCTCCCCCAGTGCTGCCCCTGCAGCCCTGCAGCCCAGCCCAGCCCCCTGTGCTCCCTGCTCTTGCCCCCGCCCC	13
			2	97792535	97792563	35.56	GGGTGGGAAGGGTGTGCGAGGGGGGCGGG	13
			15	97960859	97960879	20.72	GGGATGGGCGGGGAGGCTGGG	13
			10	103440544	103440572	31.92	GGGGCGGGCGGGAGTGCCGGGAGTCTGGG	13
			14	104707526	104707559	26.79	CCCCACCCCCACCCCCACCCCCACCCCTGCTCCC	13
			9	106927399	106927428	30.79	CCCCAAGGCTCCCCCCGGCCACCCGCCCCC	13
			11	111357599	111357635	26.2	GGGGCCAGGGGCTGCAGGGTGGCCGGGGTGGGCTGGG	13
			13	112068123	112068158	19.43	GGGCGTGGGCGTGGGCGTGGGCGCGGCGGCCGTGGG	13
			12	117761111	117761138	21.43	GGGAGGAGGGCGGTGGGGTCCCCGGGGG	13
			11	118903296	118903318	22.25	CCCCCGCCCCCGCCCCCGCCCCC	13
			9	124313779	124313801	35.79	GGGGCTGGGAGTGCAGGGGGGGG	13
			12	131986534	131986573	29.91	CCCTGTGGACCCTGCCCCGCCCTGCCCACGGCCTCTGCCC	13
			9	134765711	134765768	20.61	CCCCCAGGTCCTCCCGGACCTCCCGTAAGTCCCATTACCGCCCTGCTTGTCTGCCCCC	13
			8	141219078	141219098	31.24	GGGGGGGAAGCTCTGGGAGGG	13
			8	144040585	144040607	29.31	CCCCCCCAGTCGACCCAGGACCC	13
			4	144646631	144646657	28.15	CCCCCCCATCCTCCCGCGCCCAGCCCC	13
			1	153093642	153093667	19.98	GGGCAGGGCTCAGGGCACTTCGGGGG	13
			2	179769522	179769548	23.86	GGGGCTGGCCTGGGCGGGTGGTGGGGG	13
			5	180101352	180101384	28.17	GGGGGGGGGGGGGGCGGGCAGCAGGCCACAGGG	13
			2	188988083	188988106	21.89	CCCCCCAGGCCCTCCCGGTCCCCC	13
			3	195871891	195872085	42.41	CCCCTGGAGAACGCTCCCCGGAGAACCCTCCCCTGGAGAACCCTCCCCTGGAGAACATTCCCCTGGAGAACCCTCCCCTGGAGAACCCTCCCCTGGAGAACCCTCCCCTGGAGAACATTCCCCTGGAGAACCCTCCCCTGGAGAACCCTCCCCTGGAGAACACTCCCCTGGAGAACATTCCCCTGGAGAACCCCC	13
			2	219027965	219027990	37.13	GGGGGGGATATAAGGGTACTGCGGGG	13
			1	225856879	225856903	25.62	GGGGCAGGGCCTCGGGGCTCCCGGG	13
			2	230224429	230224495	43.3	GGGAGGGAGAGGGAGGGAGAGAGAGGGAGAGGGAGGGAGAGGGAGGGAGAGAGAGGGAGAGAGAGGG	13
			2	241852310	241852336	28.87	GGGTGAGGGGCTGGGGTGGGCTGTGGG	13
			X	34130830	34130852	35.23	GGGATGTTCCGGGTGGGGATGGG	13
			X	54757264	54757298	26.51	GGGGGCAGAGTGGGAGTAAAGGGCATGGGGAGGGG	13
			X	64189794	64189832	25.62	CCCCCACCCCCCCACCCTTCTGCCCAACCCCTGATCCCC	13
			X	153783188	153783238	25.79	CCCTGTCCCCCCCCACCGCTCCCCACCTGCACTCCCAGTCAGCACTGCCCC	13
			X	153907761	153907805	22.7	GGGGGTGGGAAGCTGAGGGTGAGGCTGGGGCCCCAGGGCCCCGGG	13
			19	51077564	51077946	44.07	GGGGACTGGGGCTCCTGGGTCTGAGGGAGGAGGGGCTGGGCCTGGACTCCTGGGTCTCAAGGAGGAGGGGCTGGGGGACTGGGGCTCCTGGGTCTGAGGGAGGAGGGGCTGGGCCTGGATTCCTGGGTCTGAGGGAGGAGGGGCTGGGGGCCTGGACTCCTGGGTCTGAGGGAGGAGGGACTGGGGCCTGGACTCCTGGGTCTGAGGGAGGAGGGGCTGGGGGCCTGGACTCCCGGGTCTGAGGGAGGAGGGGCTGGGGCCTGGACTCCTGGGTCTGAGGGAGGAGGGGCTGGGGGCCTGGACTCCCGGGTCTGAGGGAGGAGGGGCTGGGGGCCTGGACTCCTGGGTCTGAGGGAGGAGGGGCTGGGGCCTGGACTCCTGGG	12
			18	79885707	79887117	34.74	GGGGACATGGGATGGGGACACACCGGGGACACGAGGGAGATGCCTGTGGGGACACAGGGACAGGAACATGGGGACACAGGACAGGGAGATGGGGATGGGAACATAGGGACGTGGGGACGGGGACATGGGGACACGGGACAGGGAGATGGGGATGGGAACATAGGGACGTGGGGACGGGGACATGGGGACACGGGACAGGGAGATGGGGATGGGAACATGGGACGTGGGGACAGGGACATGGGGACACGGGACAGGGAGATGGGGATGGGAACATAGGGACGTGGGGACAGGAACATGGGGACACAAGACAGGGAGATGGGGATGGGAACATAGGGACGTGGGGACGGGGACATGGGGACACGGGACAGGGAGATGGGGATGGGAACATAGGGACGTGGG…	12
			10	97251083	97251460	34.41	GGGAAAGGGGAAGGGGAAAAGGAAGGGGAAGGGGAAGAGAAAGGGGAAGGGAAGGGAAGAGAAGGGGAAAGCCAAGGGGAAGGGAAGGGGAAGGGAAAGGGAAAGGAAGGGAAGGGGAAAGGGAAGGGGAAGGGGAATGGAAGGGGAAGGGAAGGGGAAGGGAAGGGGGAGGGAAGGGGAAGGGAATGGGAAGGGAAGGGAAAAAGGAAGGGAAGGGGAAAAGGAAGGGAAGGGGAAGGGAAGGGGAAAGGGAAAGGAAGGGGGAGGGAAAGGAAAGGGGAAAGGAAGGGGAATGGAAGGGAAGGGGAAGGGAAGGGGAAGGGAAGGGAAAGGAAGGGGAAGGGAAGGGGAAGGGGAGGAGACGGGGAAGGGGAAGGG	12
			2	241896471	241896896	38.57	GGGAGATGGCGGGGGAAGGGGGTGTGGGTGAAGGGGGTGTGGGTGTTGGGGTGTGGGTGTTGGGGTGTGGGTGTTGGGGTGTGTGTGTTGGGGTGTGGGTGTGGGGGTGTGGGTGTTGGGGTGTGGGTGAAGGGGTGTGGGTGTGGGGGTGTGGGTGTTGGGGTGTGGGTGAAGGGGTGTGGGTGAAGGGGTGTGGGTGTTGGGGTGTGGGTGAAGGGGTGTGGGTGTTGGGGTGTGGGTGTTGGGGGTGTGTGTGTTGGGGTGTGGGTGAAGGGGTGTGGGTGTTGGGGTGTGGGTGTTGGGGTGTGGGTGAAGGGGGTGTGGGTGTTGGGGTGTGGGTGTGTGGGTGTGGGGGTGTGGGTGTTGGGGTGTGGGTGAAGGGGTGTGGGTGTGGGGGTG…	12
			19	460645	460698	19.82	CCCCGGACCCCGCCGCCCCCCGCCCGCCCCGCGACCCCCGCGACCCCGCGCCCC	12
			11	533284	533324	19.42	GGGGCCGCTGGGTCACATGGGTCCCGGGGGGTCCCAGAGGG	12
			4	825843	826018	28.09	GGGGAGGAGAGACCCGGGGAGCGGAGGCCGGGGGGAGGAGCTGGGCGAAGCCGGGGCCGCGGGGAGAAGGGGGGCCGGGAAGGAGAAACCGGGGCCGGCGGGAGAAGCGGGGAGAAGCGGGGGCCGGGGAGGAGACGCCGGGGCCGGGAGGGGAGACCCGGGGAGCGGAGGCCGGG	12
			19	3028799	3028832	30.68	GGGGTCTGGGGGGGGTGTGGGGGAAACGTCAGGG	12
			19	3592903	3592977	32.71	CCCCTGCCCCAGCCCAACCTCAGCCCCCAGGCCCATCCCCCAGAGACCCCACCCCAGCCCCTAGCAAAGACCCCC	12
			19	4117379	4117407	27.26	CCCCACCACTCCCCGACCTCCCCGACCCC	12
			10	5662533	5662566	19.8	GGGGGGGGGAGGGGAGGGGAGGGGAGGGGAGGGG	12
			11	6217709	6217744	30.96	CCCTCCCCTGCACCCCCAGCCCGCCCCCTCCTCCCC	12
			17	7108666	7108781	38.28	CCCCGCCTCCATCCCTTCCCCTCCCATCGCCCCGATCGCTGCCCGCCACTGCCCATGTCTCTTTCCCTACCCCTTGCCCATCCCTGCTGGCCCCCGTGACCCTCACTTTGGGACCC	12
			16	7229876	7230038	24.27	GGGAGAGAGAGGGAGGAAGGGAGAGAGAGGGAGGAAGGGAGAGAGAGGGAGGAAGGGAGAGAGAGGGAGGAAGGGAGAGAGAGGGAGGAAGGGAGAGAGAGGGAGGAAGGGAGAGAGAGGGAGGAAGGGAGAGAGAGGGAGGAAGAGGGGAAGGAAGGAAGGG	12
			8	10700368	10700390	32.58	CCCCCACCCCTATCCCGCCCCCC	12
			19	12690149	12690185	32.44	CCCCTCGAAGGCCCCCCCCAGCCCATGAGAGCATCCC	12
			19	13286524	13286546	32.44	GGGGGGGTGGGCAGGCTGGGGGG	12
			1	13583905	13583924	25.78	CCCACCCCTCCGGCCCCCCC	12
			10	14374823	14374895	24.35	GGGAAGGGAAGGGAAGGGAAGGGAAGGGAAGGGAAGGGAAGGGAAGGGAAGGGAAGGGAAGGGAAGGAAAGGG	12
			19	16869829	16869859	33.15	CCCCTGCCGCCCCCAGCCCCGCACAAGCCCC	12
			11	17430783	17430809	21.04	CCCAGTGCCCTCGCCCGGACCCTCCCC	12
			20	18535181	18535205	35.38	CCCCCTGACACACCCACCCCCCCCC	12
			14	23061525	23061550	29.5	GGGGGTGGGGGTGGGGGGTGCAGGGG	12
			14	24376389	24376426	31.03	CCCAGGCCCCCCTACCCCTCCTATCCCCATGAAGACCC	12
			11	24882806	24882839	26.31	GGGAAGAAGGGAGGGAGGGAGGGAATGAGAAGGG	12
			13	31999419	31999518	19.23	CCCTCTCCCTCTCCCTCTCCCCCTCCCCCTCCCCCTCCTCCTCCCCCTCCCCCTCTCCCGTCTCCCTCTCCCTCTCCAGTCTCCCTCTCCCCAGTCTCCC	12
			22	36564284	36564323	20.89	CCCCGCCCCGCCCCGCCCCCGGGGACCGCGCCCTCCTCCC	12
			22	37069347	37069389	25.78	GGGGTGGGGTGGGGTGGGGTGGGGTGGGGTGAGGTGAGGTGGG	12
			22	37384575	37384782	33.63	CCCCACTTGCCCTTGCCTCCCCCACCTGACCCTGCCTCCCCCACCTGACCCCTACCTTCTCCCCACCCGACCCCTGGCCTCTCCCCACCTGACCCCGCTTCCCACTCCCAACCCCTGCCCTCTCCCCACCTGACCCCGCTTCCCACTCCCAACCCCTGCCCTCTCCCCACCTGACCCCAATTCCCACTCCTGACCCCTGCCCTCTCCC	12
			22	37725664	37725696	39.19	CCCCTTCCCCTTCTTCCCAGAGCCCCGCGCCCC	12
			6	39879370	39879407	38.3	CCCCTCCCTCAGGACCCCTACCCCAGCAGTGACGTCCC	12
			6	40432450	40432477	21.2	GGGAGCGGGCAAAGATGGGATCAGGGGG	12
			17	41394037	41394085	23.25	GGGCCCACAGCGGGGGCGTGGGGCACAGGGTGTGCAGGGGGCAGGAGGG	12
			17	41486468	41486514	20.63	GGGGAGCCGGGGTGCAGGGCACAGAGGGGACACAGGGCACCGGGGGG	12
			6	43067098	43067126	28.42	CCCTCCCCACCCCACGCCCCGCACCCCCC	12
			19	43719833	43719858	29	GGGGGGCTCCGGGGAGGGAGGTGGGG	12
			7	44760417	44760507	26.51	CCCTACAGCCTACCCGTTCCATCCCGGGCTATCCCAGTTCCCCACTGCCAGGGAACCCCACGCCACCCATGACCCCAAGCAGCAGCGTCCC	12
			21	45491263	45491283	20.12	CCCTGGCCCCCCCGGACCCCC	12
			19	45779862	45779929	19.32	GGGCTCCGCTGGGGGGGTGGTGGGGGAAAAGAACCGAGGGTCACCAGAAAGGGCACTGGAGACAAGGG	12
			21	45941712	45941737	21.59	CCCAGCACCCTTCCCCCGCGTCACCC	12
			3	47410832	47410886	37.4	CCCCCCCTACACACCCAGCTCTACCCAGGTCCCGCTCAAGACCCTCTGCCAGCCC	12
			19	49022893	49022956	27.07	GGGAGGATCGGGGTGTCCGAGGGCCCCGGGAGTCGGGATGGGCTTGGAAGGCTGGGGGGAGGGG	12
			12	49027206	49027226	32.19	GGGGGAAGGGGGCGGGGAGGG	12
			10	49326317	49326365	27.78	CCCGGGGGCCCCCAGTCCCTCACACCCCTGCCCGCGTACCCCGCCACCC	12
			3	49686259	49686305	30.98	CCCGTCTCACCCGCAGCAGCACGTCCCAACGCCCGCCCCCCCCCCCC	12
			17	49711375	49711414	30.82	GGGGCTGGCCGGGGGAAGGGGAGATCCCGGGTTTGAGGGG	12
			12	51888938	51889014	36.05	GGGAATGGTTAAGGGCGGGTCTTCACGGGGTTTGGGGCAGGCTCTGGGACAGATATGGGTTTAGAGGGTGCAAGGGG	12
			16	57475696	57475717	26.78	CCCTCCCTCCCTCTCTCCCCCC	12
			11	61258800	61258828	22.16	GGGTGATGGGGGTCTTCGAGGGGCTGGGG	12
			20	62822125	62822163	28.18	CCCCGGCCTCCCTGGTCCCCCAGGACCTCCCGGACCCCC	12
			15	65396217	65396267	29.3	CCCCCCCCCCAGTACCCCAAGCCTGCCCCCCACCGCCCTCCCTCGCTCCCC	12
			11	66315150	66315193	38.82	GGGGCTCTGAGAGGGCAGGAGGGTGGGGAGGGCTGCGGGCTGGG	12
			2	69245316	69245437	30.02	CCCCCATCTACACTCCCCCACCTCCTGCGCCCCACTGCCCTCCCCCGCCCCCCAGCGCCCCTACCCCTCCCATCCCGTCCCCACCTTCCACCCTTCCCCCTCCTCCCCAGGCTCCACCTCCC	12
			7	69599837	69599871	28.39	CCCCCGTCCTCCGCCCCGTCCCGGCCCAGACCCCC	12
			11	70485525	70485562	22.85	GGGCACTGCCCGGCGGGGGCGGGGGAGCGGGCGGGGGG	12
			17	72124120	72124166	32.1	CCCCTTCAACCTCCCACACTACAGCCCCTCCTACCCGCCCATCACCC	12
			17	75488797	75488825	29.08	CCCCCCCTTCTCCCCTCCACCCTCACCCC	12
			17	75899604	75899628	19.37	GGGCAGGGAAGGGGGGGAGGTAGGG	12
			10	79307488	79307520	40.79	CCCCCCCAGCTCTCCCACCCCCCGGACATGCCC	12
			4	87114563	87114594	31.64	CCCCCCGGGCCCCACCCGAAGCCCCCCACCCC	12
			16	88526780	88526829	31.88	CCCCTCCCCACGTGTTCCTACCCTCCCCCCCCAGAGCCCAGCCCTGACCC	12
			11	94307437	94307484	28.46	CCCCAAAGGGGCCCAGTGCCTCCCTTTCTCCCATTACTTCCCCACCCC	12
			7	102202024	102202093	31.55	CCCCCTGCCATCCTCCCCGATCGTGCCCATGTCCAAGCCCACCAAGCCCTCGGTCCCCCCGCTGACCCCC	12
			11	102840201	102840271	26.86	GGGACAGGTTCCGTGGGTACCAGGGGGGTCTCAGGGGAGTCAGGGGGAGGTCCTAAAGGGAACATTAGGGG	12
			14	104176847	104176883	23.55	CCCGAGGCCCAGTGGGGCGGCCCCCCCGGCCCCACCC	12
			13	109141244	109141267	23.21	CCCCCCGCGCCCTACAGCCCTCCC	12
			11	118899226	118899301	29.59	GGGGGGAAGGGCATCATCTGGGAGGAGCTGGGCACTGGGCCACAGGGGGCATTCAGGGAGTCGGGGCCCCCTGGGG	12
			2	121337944	121337964	29.35	CCCCCCCCCCCAAAAAAACCC	12
			7	122398764	122398802	26.85	CCCGCCGCCCTCCCCACCCCTCACCCCTTCCTCCCTCCC	12
			8	127415918	127415954	21.31	GGGGGTGATGGGCCATGGGGGGCGGAGCCGGGCTGGG	12
			11	128548135	128548152	24.41	GGGAAGGGAAGGGAAGGG	12
			10	132167794	132167895	32.31	CCCTTCGGTCCTCACCCCTCACCCCTCGGCCCTCACCCCTCGGCCCTCGCCCCTCGCCCCTCACCCCTCGGCCCTCGCCCCTCGCCCCTCGGCCCTCGCCCC	12
			7	133503818	133503855	36.92	GGGTGGTTTGGGGGAGGGTACGTGGGTAGCCTTCAGGG	12
			9	136855463	136855495	27.08	CCCCGGGCCCCAGCCCCCCAGCCCCTGCCGCCC	12
			9	137145538	137145579	45.34	GGGTGGTAGGGACGGGGTGGGAGACACGAGGGGGTCCCAGGG	12
			9	137251848	137251883	27.24	CCCCCCAGGAGTCCCTGCCCACCTACACCCAGACCC	12
			5	141680193	141680242	33.43	GGGCTTCGGCACGGGCTTAGGGGGCTGGGCTTGCGGGGCTGGGCTGGGGG	12
			8	142916998	142917044	29.75	CCCCCCTACACCCAGGCTGCCCACCCTGCTCCCAGCTCTCAGCTCCC	12
			8	143929353	143929402	33.16	GGGAGGGTGGGAGGAGGGATGGGGAGAGGGATGGGACTGGATGGGGGGGG	12
			7	144403597	144403630	23.4	CCCCCCCTCCCCGAACCCCCAAAGCCTGACCCCC	12
			1	155322964	155322998	37.5	CCCGCCCCGGCCCCCACCCCCGCCTGTCCCTCCCC	12
			1	156044095	156044142	26.96	GGGGGCCTGGGAGGTGGGGGGCGAGGGGCTCCAGGGGTTAGGGAGGGG	12
			1	156669868	156669904	34.56	CCCTGGCCCCCACCGCCCAGCCCCTGGCTCCCTCCCC	12
			6	158093019	158093059	33.07	CCCCACAGGCGCCCCCACTCCTTCCCCGTCGGCCCCCACCC	12
			7	158407227	158407460	19.81	GGGTCCTGGGTCCTGGGTCCTGCGTCCTGGGTCCTGGGTCCTGGGTCCTGGGTCCTGGGTCCTGGGTCCTGCGTCCTGGGTCCTGGGTCCTGGGTCCTGCGTCCTGGGTCCTGCGTCCTGGGTCCTGGGTCCTGCGTCCTGGGTCCTGGGTCCTGGGTCCTGCGTCCTGGGTCCTGCGTCCTGGGTCCTGGGTCCTGGGTCCTGGGTCCTGGGTCCTGCGTCCTGGGTCCTGGG	12
			5	170106159	170106216	33.13	CCCACCATGACCCCGCCACCCTACCTGCCCGGCCCCAACGCCAGCCCCTTCCTGCCCC	12
			5	177992741	177992771	36.39	GGGGGAGCATGGGAGGGGGTGGGGGGCAGGG	12
			5	178247779	178247807	25.37	GGGCCTGGGGGGCCAGGGGGGCCAGGGGG	12
			3	187744315	187744348	35.84	CCCCTTTCCCACCCACCCCAAGAAGCCCTGTCCC	12
			2	219484154	219484195	29.1	CCCCCCCAGGCCCTGCAAACCCTAGCGCTGCCCCTCACACCC	12
			2	232482421	232482446	20.76	GGGAAGTCAGGGTCGTACAGGGTGGG	12
			2	241755213	241755313	38.14	CCCGCCCACCGTGTCCTTCCCTCCCCCGTGGCCCACCCACCATGTCCTTCCCTCCCCTGTGGCCCACCCGCCATGTCCCTGCCTCCCACCCGACATGCCCC	12
			X	53086321	53086342	26.76	CCCCCCCCACCCTTGTCTTCCC	12
			X	131081567	131081599	31.95	CCCAGTTTTCCCTCCCCCTCTACCCCCACCCCC	12
			1	3379039	3380166	44.46	CCCCTCCCAGCGCGCCCTTCCTGGTGCACCCTCCCCAACACACCCCCTCCCGGTGCACCCCTCCCGGTGCACCCCCCCAACTCACCCCTCCCAACACACCCCTCCCAGCACACCCCTCCCAGCACACCCCTCCCAAAACACCCCTCCCAACACACCCCTCCCAGCACACCTCTCCCAGCACACCCCTCCCAACACACTCATCCCAACACAGTCCTCCCAGCACACCCCTCCCAACACACCCCTCCCAACACACCCCTCCCAGCACACCCCTCCCAACACACCCCTCCCAGCACACCCCTCCCAGCACACCTCTCCCAACACACCCCTCCCAGCACACCCCTCCCAACACACCCCTCCCAGCACACCCCTCCCAGCACACCCCTCCCAACACACCCCTCC…	11
			13	110313449	110313859	36.89	CCCGGCAGGCTCCCACCCCGGTGCCCCGCGTCCACCCGGCAGGCTCCCACCCCGGTGCCCCGCGTCCACCCGGCAGGCTCCCACCCCGGTGCCCCGCGTCCACCCGGCAGGCTCCCACCCCAGTGCCCCGTGTCCACCCGGCAGGCTCCCACCCCAGTGCCCCGTGTCCACCCGGCAGGCTCCCACCCCGGTGCCCCGCGTCCACCCGGCAGGCTCCCACCCCAGTGCCCCGTGTCCACCCGGCAGGCTCCCACCCCGGTGCCCCGCGTCCACCCAGCAGGCTCCCACCCCAGTGCCCCGTGTCCACCCGGCAGGCTCCCACCCCGGTGCCCCGCGTCCACCCGGCAGGCTCCCACCCCAGTGCCCCGTGTCCACCCGGCAGGCTCCCACCCCGGTGCC…	11
			12	132539295	132539642	39.05	CCCATGCCCCGGCCCTCCAGCCCGATGCCCACCCAGTCCTGCCCTCCAGCCCGATGCCCACCCAGTCCTGCCCTCCAGCCCCATGTCCACCCAGTCCTGCCCTCCAGCCCCATGTCCACCCAGTCCAGTCTCCCAGCCCCATGCCCCACCCACCCAGTCCTGCCCTCCAGCCCGATGCCCACCCAGTCCTGCCCTCCAGCCTCATGCCCACCCAGTCCTGCCCTCCAGCCCCGTGCCCACCCAGTCCTGCCCTCCAGCCCGATGCCCACCCAGTCCTGCCCTCCAGCCCGATGCCCACCCAGTCCTGCCCTCCAGCCCCGTGCCCGCCCAGTCCTGCCCTCCAGCCCC	11
			16	564014	564094	33.64	CCCCCTGCTGCCCCCGGCCACGGCCTTCCCAGCCGTGCAGCCCCCTCAGCGCCCCACCCCGGCCCCCCGCCTGTACTACCC	11
			16	565166	565204	24.92	CCCACCCCCAGGGCTCCCCCTCGCAGCCCCAGATGACCC	11
			12	588158	588246	31.6	GGGAAGGGACGGAAGGGACGGAAGGGACGGAAGGGACGGAGGGGACGGAAGGGACGGAGGGGACGGAAGGGACAGAAGGGAGGGAAGGG	11
			11	675999	676106	33.26	CCCCCCGGCACCCGACACCCCCCAGCACCCGACACCCCCCAGCACCCGACAACCCCCAGCATCCGACACCCCCCAGCACCCGACATCCCCCCCAGCACCTGACACCCC	11
			19	727145	727312	47.18	CCCCGGACTCCTGCCCAACCCTGACCCTGACCCCAATCCCAACCTGACCCTGACCCTGCCTCCAGCCCTGACCCTGACCCCGACCCTGACCCCGACCCCGACCCCGACCCTGACCCCAACCTGACCCCGACCCTGACCCCAACCTGACCCTGACCCCGACCCTGACCC	11
			11	865486	865510	28.8	CCCTGCTGACCCCCCCCGCACCCCC	11
			19	1218518	1218557	20.02	GGGACCGCGGGGCCTCCGTGGGAGGGGCTGGGGCCCTGGG	11
			1	1257376	1257422	27.95	CCCCATCCCCCCACGCCACCCCCCCCCCCCCCCTCAGCTCGGCTCCC	11
			1	1338230	1338262	30.31	CCCCTCCCCCCCGCCCTGAAGCCCGAAGCCCCC	11
			1	1355182	1355233	26.72	GGGCCGGGGCGGCGGTCGAGGGTCGAGGGGCGGGAGCTGGGGGGCGGGGGGG	11
			8	1360189	1360320	36.09	GGGTGTGCTCAGGGGCGGGGCTTTTCCGGGGCGGGGCTTCTCCGGGGCGGGGCTTCTCCGGGGCGGGGCTTCTCCGGGGCGGGGCTTCTCTGGGGCGGGGCTTCTCCGGGGCGGGGCTTCTCCGGGGCGGGG	11
			10	1368938	1368990	35.03	GGGGCTGGGCTGGGTGAGGGTGGGAGCTGGTCCTAGGGGAGTGGCGCTCTGGG	11
			7	1547027	1547047	24.92	GGGGTGGGTGCCGGGCCTGGG	11
			19	1785731	1785752	27.74	GGGATTGGGTGGGGGGCGGGGG	11
			20	2340020	2340040	30.45	GGGCGGGAGGGGGCGGGGGGG	11
			11	2803136	2803186	27.84	CCCAGAAAACCCAGCCGGGCCCCCCCCCCCACGGGCACCCAGGAACCGCCC	11
			19	3053777	3053816	32.5	CCCCTCTGTCCCCCCTCCCAACCTCCCTGTCCCGGCCCCC	11
			4	3317540	3317576	31.92	GGGACGGTGTGGGTGGGAGGGGTGCCCAGCCCTGGGG	11
			5	3601065	3601105	34.07	GGGGGGGAGGGGGGAGGAGTTGGGGAGGGAGGGAATGTGGG	11
			19	3779656	3779687	30.73	CCCCCCCCGTCCCACGGTCCCCAGCCCCACCC	11
			11	3824480	3824537	35.3	GGGAACCCTGGCAGAGGGGTGCTGGGGTTGGGGCTGGGGCTTGGGAACAAACTGAGGG	11
			19	6750356	6750386	24.11	CCCGGCCTCCCGACCCCCCCGCTAGCGCCCC	11
			19	8086069	8086149	31.99	GGGAACAGGCAGTGGGAGGGACAGGGAGTGAAGGGGGCAGGCAGTGGGGGGAACAGGCAGTGGGGGGGGACAGGCAGTGGG	11
			6	12749499	12749567	19.56	CCCTCTCTTTCCCACTCCCTCCCCACCCCTTCCCTTCCTCTCCCCTCCCCCTTCCCCTCCCCCTCCCCC	11
			19	14151038	14151115	35.45	GGGGGGGCCGGGGGGTGCGGGAGGGGGTGGGGGCAGGGCCTCACTGGGCCCCTCAGGGCTGCTGTCCGGGTAGGAGGG	11
			19	15243341	15243385	38.56	GGGGGGGTTGGGCCATGGGGGGCTGTGGGAGCAGGGGTGTTTGGG	11
			16	15763742	15763760	32.28	CCCCCACCCCCCCAACCCC	11
			17	18121603	18121626	40.94	CCCACCCAACGCCCACCCTCCCCC	11
			20	19974942	19974967	29.48	CCCCCCCACCCAGGCCCCCGCCACCC	11
			7	21868032	21868074	33.42	CCCGCCCCTTCTCCCTCCCTCCCTTTCACCCCCACCCCTGCCC	11
			8	22571088	22571143	37.05	CCCGCTCAGCCCGTCACCCCAGCTCCCCCTCAGCCCTGCGCAGCCCAGCTGACCCC	11
			22	23787086	23787154	26.05	CCCTCGGCCCAGCACGCCCCGGCCCCGCCCCAGCCCTCCTGATCCCTCGCAGCCCGGCTCCGGCCGCCC	11
			13	23891899	23891936	22.21	CCCACGTCACCCTTATTCCCCTTCTGCCCCTGAGGCCC	11
			20	25476585	25476621	25.25	GGGGCCGTGGGATGCCGGGGCAGGGGCGGGGGCCGGG	11
			1	27882970	27882988	32.4	CCCCCCCACCCAGGCCCCC	11
			7	27895251	27895277	34.12	GGGGGTGATGGGTGGGGTCACGGGGGG	11
			16	28836220	28836296	31.44	GGGGCTGCAGGTGGGGCAGGATGCACGGGTTCTGGGTGGGGAGTGAGGGGTCTTGGAGGCAGGGCTGTCCCACAGGG	11
			2	29071079	29071116	43.86	GGGGGGAGGGTTGGGCAACTTGGGCTGGTGCGGTGGGG	11
			22	30337092	30337149	28.88	GGGCTCATCTTCCATGGGAGGTGGGGGATGCACAGGGGGCATTGGGGCTGGAGCTGGG	11
			16	30555913	30555944	34.39	GGGGGACAGGGGGGTGGGCACAGAGGGAGGGG	11
			16	30965118	30965160	30.75	CCCCCCGCCCAGCCTCCCCTGCCCGCTCTGGCTCCCCAGCCCC	11
			16	30979204	30979269	42.61	CCCCCGGCCCCTGCCCCACGCCCCGATGAGCGTCCCTCTTCTCCCATCCCCCTCCTGCCCCCACCC	11
			22	31137876	31137922	30.54	GGGAGGGGCTGGGCTCCGGGAGCTGGGAGTTGGGGAGGTGGCCCGGG	11
			6	31354383	31354467	41.44	CCCAATCAAAGAATCCCCATTACCCAGGCCTTTCCCCTCTGCCCCACCCACCCCCAGACCCGCCACCCCACCCACTCTAGACCCC	11
			21	31684982	31685014	31.58	GGGGATGGGTGGGGGGGTGGGGGGGGGGTGGGG	11
			6	31889373	31889395	24.17	CCCTCACCCCCAGGGGCCCCCCC	11
			15	32730863	32730884	26.57	GGGGGCGGGGCCAAGGGCGGGG	11
			18	32769607	32769624	29.81	CCCCCCCCTCCCCCGCCC	11
			19	35788160	35788187	32.88	CCCGGTCCCCCAGTCCCCCGCCTTCCCC	11
			19	35879436	35879512	28.65	CCCTGACCCGGCCCCCTTCACCCCTTCAGCCGAGCCCAGACCTCCCCTCTTCCTGGAGCCCCAGAACCCCAACTCCC	11
			19	36151646	36151666	27.49	CCCCACCCCCCCCGACCCCCC	11
			1	36178439	36178467	30.32	CCCCCAGCCCCTGCTCCCCCGGTGACCCC	11
			22	37089519	37089567	26.02	CCCCCATCAACCACTCCCTTTTCCAGCCCTCCCTCCTGCCCTCCTTCCC	11
			22	37655279	37655397	37.3	CCCGGCGCCAGCCCGGCCCACCATGCCGCCCCCCCAGGTCTCCGGCTCCCGCTCCTCCCCTCCAGCCCCGCCCTTGCCCCCTGGCTCTGGCAGCCCTGGGACCCCCCAAGCCCTGCCCC	11
			14	38256126	38256180	33.19	CCCCAACCCGGTTCCCCCTCCCTTCCCCTCCGCCCTCGCTCCCGACGGACCCCCC	11
			19	38419969	38420035	29.16	GGGCTGCTCATTGGGAGTGGGGGGCCAGGGCCACCAGGGCTCAGGCTGGGGGCCAAGAGGGGCAGGG	11
			17	39218021	39218056	32.58	GGGTGGTGGGGAGGGAGGGGGCAGTGGGGTTGGGGG	11
			17	39742598	39742625	30.26	CCCTCCCCTCTATCCCCAACCCCTTCCC	11
			19	39825966	39825986	38.08	GGGGCTGGGGGGGTAACTGGG	11
			19	40617188	40617232	32.05	GGGTTACGAGGGGGCACGGGATGGGCGTCACTGCGTGGGTACGGG	11
			19	41410831	41410864	35.68	CCCCCACTTCCCGTGCCCCCCACGCCCAGGCCCC	11
			19	42248543	42248569	30.14	CCCCCCAGCCTCCCCAGGCCCCTCCCC	11
			6	43006464	43006502	33.24	CCCAGCCGCAGCCCCAGCCCCAGCCCCAGCCCCAAGCCC	11
			10	43126672	43126693	32.52	CCCCCCTCCCTCGAGCCCTCCC	11
			19	45297801	45297847	31.17	GGGACCGGCGGGCAGGGGGTGGGGGTGGTGGGGGTGTGCAGAATGGG	11
			19	45591907	45591944	20.75	GGGGGCTGTGGGGCCACAGGGAGCGGGAGGCCATGGGG	11
			19	45872150	45872241	28.36	CCCTATCCCCCTGGGGGGCTCCCTGCCTCCCCACTGCCCTCAGGACCCCTGGCACCCCCAGCACCTGCAGCCCCCCTGGGGCCCACTTTCCC	11
			11	45902419	45902442	25.34	CCCCCCCAGAGCGGCCCCGCCCCC	11
			21	46314738	46314819	36.19	GGGTCTGGGGCCAGCGGGGATGGGGAGGCAGTGGGTAGGATGCCCGTGGGGGGCAGCTCTGGGGGCAGGGCTGACCCGAGGG	11
			11	46397564	46397616	20.97	GGGAAGGGAAACAGGAATGGGGACAGGGGAGGAAGAGGGCAGGGTTGGCTGGG	11
			3	47407684	47407754	26.71	CCCACCCCCCCAGGAGCCCCCTTGGTGAAGCCCTTGCCAGTGAACCCCACAGACCCAGCTGTTACAGGCCC	11
			12	49003509	49003542	31.94	CCCCCCCCCCACCACTTCCCTACCTCCCAGACCC	11
			19	49035593	49035629	21.4	GGGAGGATCGGGGTGTCCTAGGGCCCCGGGAGACGGG	11
			12	49038537	49038568	27.46	GGGGCCGGTGGGGCTGAGGGTTTCTGTGGGGG	11
			17	49298596	49298619	36.21	GGGGTGGGGGATGGGCCGAGGGGG	11
			19	49595000	49595036	30.89	CCCAGACCCCCCCTTACCGCCCTGGCCCCCCAGACCC	11
			17	50106091	50106146	26.32	GGGGAGCGGGCGGTGGGGGGGGCGGTGCTGGGGCCCAGGGCCGGGCTGCTGAGGGG	11
			20	50113156	50113192	29.48	CCCCTTCTTCACCCCCCCCTTACCCGTCCCCCGGCCC	11
			17	50483817	50483838	28.93	CCCCCTCCCTGCCACCCCCCCC	11
			19	51530801	51530830	21.8	GGGTGGTCCTGGGGCCCAGGGAGGTGGGGG	11
			3	52405230	52405258	21.59	GGGTTTGTTGGGAGGGCTGTGGGATGGGG	11
			19	54631949	54631975	22.42	CCCACCCTCTCAGCCCAGCCCAGCCCC	11
			19	55482503	55482534	30.8	CCCCCGTCCCGCCGCCACCCCCGTCCGCCCCC	11
			19	55913097	55913115	31.19	CCCAACCCCTGCCCTCCCC	11
			12	56717868	56717898	44.19	GGGGTTGTGGGGGCCCCTTTGGGGGATGGGG	11
			20	57611729	57611770	21.46	GGGGGGCTGCCAGGGGGGATGTGGGCAGGGCCCTCGGACGGG	11
			2	60461794	60461815	35.55	GGGGGCTGGGAGGGAGGAGGGG	11
			18	63318709	63318733	27.46	CCCCAGCTCCCACCCCACGGCCCCC	11
			11	64237476	64237549	38.91	CCCCCGGAGCACCCTCCCCAGCTGACATCACCCATCCCACTCCAGCCCCAGGCCCCTCTGCCCACGCTGCACCC	11
			11	64289183	64289252	38.6	CCCCACAGACGTGATCCCCCTCCCTCCCCCACAGAATACCCAGGCCCCAGTCCCCCTCACCCTAGGCCCC	11
			11	67494798	67494838	29.36	GGGCGAGAGTGGGCGAGTGGGCGAGGGGGCGAGGGGCAGGG	11
			10	70529209	70529226	28.32	CCCCCCCCCCCCCCCCCC	11
			17	72123890	72123936	24.82	CCCCCGCAGCAGCCCCCACAGGCCCCGCCGGCCCCGCAGGCGCCCCC	11
			11	72238056	72238079	24.72	GGGCGGGCGGGCCAGCGGGCTGGG	11
			15	74035882	74035934	22.23	CCCACCACCCTGTGCCCCAGAAAGGCCCCCCATCAGCCCAGTCCCAGGCGCCC	11
			15	74591321	74591358	23.77	CCCCTGCCCTTCTCTCCCCACCCAAGATCCGCTTTCCC	11
			17	76137732	76137764	19.47	GGGGTGGGCAGCAGGGTGCTGGGGGGCCGCGGG	11
			18	79433570	79433595	25.77	CCCTTCCAGCCCGACCCTGCCCGCCC	11
			4	86000445	86000464	26.51	CCCCACCCCCCACCCCCCCC	11
			13	87678010	87678040	21.7	CCCGGAATATCCCAAATTCCCGTGCAGCCCC	11
			16	88429408	88429448	39.57	CCCCTTCCCGTCCCCGGAGCCCCCCCACTCCCTCCCCACCC	11
			16	88438980	88439013	30.01	CCCCCTCAGCCCCTGACAAGCCCCCCCGGACCCC	11
			16	89697504	89697524	28.17	GGGTGGGCAGGGCGCCAGGGG	11
			6	90296362	90296470	27.15	CCCTTCCCGCGCCGTTTCCCCACGCCTCCCCGCCCGCCCCGCGCGCCCGCTCCCCCCGCAAACTTGCCCCGCCACCCCGCCCAGCGGCGGGGCCCGGGGCCCGGGGCCC	11
			9	93288870	93288920	31.26	CCCCAGCAACCCTCCTGGGGCACCCCCAGCCCCTTTGGCCCCCTCCTCCCC	11
			6	97282559	97282590	28.09	GGGGGGGGGGGGGTGGGGCCGAGAGAGTGGGG	11
			7	100160614	100160645	25.09	GGGCATTGGGATTGAGGGTTTGGGCTCGAGGG	11
			15	101489142	101489264	22.39	CCCACGCGGGACCCCAGTCCCCCCCACCCCGCCGAGTGTCCCGCGCGCGCCCCCCCGGGCGACACCCCCCCCCGCAGGGCGCCCCGGCCGCCCGCCGTCCCCAAGCGGTCCCGGAGCCTTCCC	11
			12	102101161	102101182	28.58	CCCCCTCCCCCCCATCCTTCCC	11
			2	102708280	102708301	29.41	CCCAGCACCCCCCCAACACCCC	11
			4	103719466	103719485	33.71	GGGCTGGGAGGGCGCGGGGG	11
			7	106101431	106101467	30.59	CCCATCCGCCCCCCCCCCCCCCCCCCCCCCCCCCCCC	11
			12	109808423	109808453	32.34	GGGGGGCGGCTGAGGGGCAGGGGCTTTGGGG	11
			9	123381923	123381940	37.53	GGGGCAGGGTGGGTGGGG	11
			11	126276315	126276344	33.98	GGGGTGTGGGGTGGACAGGGTTGGGGAGGG	11
			9	127108065	127108110	35.15	GGGGCGGGGCAGCGGGGGGTGGCTGGGGGACGGGCCTGGCCGAGGG	11
			9	128389330	128389349	23.91	CCCTCCCCCAGCCCCTGCCC	11
			2	130763617	130763643	33.82	CCCCACGCCCCGTGCCCCACCCACCCC	11
			10	133280819	133280972	36.84	GGGCTGAGCCGGGGCAGGCGCTGGGCTGAGCTGGGGGAAGGCTGAGCCGGGGCAGCACTGGGCCAGGGCGGTGCTGGGCAGGGGCAGGCGCTGGGCTGAGCTGGGGGAAGGCTGAGCCGGGACAGCACTGGGCCAGGGCGGTGTTGGGCAGGGG	11
			10	133283666	133283731	26.14	CCCTGCACTCCCTGCCTCTCCCGCATTCCCTGCCTCTCCCGCACGCCCTGCCTCTCCCGCACTCCC	11
			9	136839747	136839786	29.08	CCCTGCCGAGCCGCCCCCACCCCCCAAGCTCCCTCTCCCC	11
			8	141467340	141467394	29.38	CCCGCCCTCCGCCCCCTGGCCCTTCCTGGCCCTTCCTGGCCCAGCCCCAGCGCCC	11
			8	144116080	144116105	26.3	CCCGCCCCCAGGCCCCATGCGGTCCC	11
			8	144400530	144400615	34.75	CCCCGCAGAGACCCAGGCCCAGCTCCTCCCGAGCAAGCCCCACCACACCCCATAGGCCCCGCCCTAAACCCCATGGGCCCCACCCC	11
			1	150509675	150509718	32.46	CCCCCCTCCCCACCCCTATCCCGAAGCCTCCCCATGGATCACCC	11
			1	150557232	150557269	39.92	CCCCCAGATGCCCGCCCCGCCCCATCCCAGGACACCCC	11
			7	151009289	151009395	34.27	CCCCCCCACCCCTGTCCTGAACACCCTGACCCTGGACCCTCCTCCTCCCACATTCTCCCGCCCCCACCCCTCTCTGACTCCCCATAAGTGCCCCTCTCCCCACCCCC	11
			6	151944232	151944255	34.54	GGGGAGGGCAGGGGTGAAGTGGGG	11
			1	152410680	152410713	28.93	CCCCTCATAATGCTGCCCTTTCCCCGCCCTTCCC	11
			1	152511622	152511668	29.93	CCCAAGTGTCCCCCAAAATGCCCTCCCCAGTGTTCAGCCCCATGCCC	11
			1	152515436	152515482	24.06	CCCAGGGCCCCGCTCCGTGTCCCGCCCCGGCGCCCACCCCGGCGCCC	11
			1	152797828	152797895	37.37	CCCCCTCCCAAGTGCACTCCCAAGTGCACTCCCAAGTGCCCCGCCCCTAAATGTCCCCCTAAGTGCCC	11
			1	153040237	153040262	19.2	GGGCAGGGCTCAGGGCACTTCGGGGG	11
			1	156959925	156959943	26.13	CCCCCCCTCCCCCCCCCCC	11
			6	159239841	159239877	38.26	CCCCCACACCCACCACTCCCATCCCCACCTGTCCCCC	11
			6	159693324	159693407	23.15	CCCCGCCCCCCCCCCCCGCGGGCCCCGCCCCGCGCCCGCCGCGCCCAACCCCGGGGGTGCCCTGCGTGCCTGTCCCGCCCGCCC	11
			6	167965841	167965929	28.08	CCCGAGGCGCCCGGTCTGTGCCGCCCTCCGCTTCCCCGGGACTACGAGCCCCCGTCCCCGTCCCCCGCGCCCGGCGCCCCTCCTCCCCC	11
			2	174585536	174585579	28.46	GGGGGCGGCGGGGGTGCTGGAGGGGGAGGGACAGGCATCTTGGG	11
			3	196811201	196811310	21.79	CCCTTCCTTCCCTTCCCTCCCTCCCTTCCCTTCCCTTCCTTCCCTCCCTCCCCTCCCTCCCTTCCTTCCCTTCCCTCCCTTCCCTCCCTTCCCTCCCTCCCTTCCTTCCC	11
			2	219489582	219489634	32.99	CCCGGCCAGCGGAGCCCACCCTACCCAGTACCCACGTCACCCCAAGTGAGCCC	11
			2	219489753	219489780	27.89	CCCCTGAGCCCCCAGCCCCTGAGCCCCC	11
			2	219575322	219575376	27.72	CCCACCAAACCTGTCCCTTCCAGTCCCTGGGGCTCCCCCTACCCCAGCCCAGCCC	11
			X	41197332	41197352	26.81	CCCCCCCCCACCCCACCCCCC	11
			X	53234307	53234398	28.03	GGGCCATGGGGGGAGGTGGGTGGAAGGGGTGAGTGCGGGGTGTGAGGGGAGGGTGGGGGGAGGGGTGGATAGGAGGGGTGGGGTGGGATGGG	11
			3	41890701	41891363	25.85	GGGAAGGAAGGGACAGGAGGGACGGGAGGGAAGGAAGGGACAGGAGGGACGGGAGGGACGGGAGGGACGGGAGGGACAGGAGGGACAGGAGGGACGGGATGGGGGAAGGAAGGGATGGGAGGGGGGAAGGAAGGGACGGAAGGGGGGAAGGAAGGGATGCGGGGAAGAAAGGGACAGAAGGGGGAAGGAAGGGACGGGAGGGGGAAAGAAGGGACGGGAGGGGGAAAGAAGGGACGGGAGCGGGGAAAGAAGGGACGGGAGGGGGAAAGAAGGGACGGGAGGGGGAAAGAAGGGACGGGAGGGGGAAAGAAGGGACGGGAGGGGGAAAGAAGGGACGGGAGGGGGAAAGAAGGGACGGGAGGGGGGAAGGAAGGGACGGGAGGGGGAAAGAAGGGACGG…	10
			20	64286701	64287554	50.98	GGGTTAGGGTTAGGGTTAGGGGTTAGGGGTTGGGGTTGGGGTTAGGGTTAGGGTTAGGGTTGGGTTAGGGTTAGGGTTAGGGGTTAGGGTTTAGGGTTAGGGTTAGGGTTAGGGTTAGGGTTAGGGTAGGGTCAGGGTCAGGGTCAGGGTCAGGGTCAGGGTTAAGGGTCAGGGTCAGGGTCAGGGTCAGGGTCAGGGGTTAGGGTTAGGGTTAGGGTCAGGGTCAGGGGTTAGGGTCGGGGTCGGGGTCGGGGTCAGGGGTCAGGGGTCAAGGGTCGGGGTCAGGGGTCGGGGTCAGGGTGAGGGTGAGGGTGAGGGTTAGGGGTTAGGGTTAGGGTTAGGGTTACGGTTAGGGTTAGGGTTAGGGTTAGGGTAGGGTTAGGGTTAGGGGTTAGGGGT…	10
			16	89852720	89853027	35.24	CCCTCTCACCCCCCGGATCCCATGGCCCGTCTTCCGTCCTCCCTCTCACCCCCCGGATCCCATGGCCCGTCTTCCGTCCTCCCTCTCACCCCCCGGATCCCATGGCCCGTCTTCCGTCCTCCCTCTCACCCCCCGCATCCCATGGCCCCTCTTCCGTCCTCCCTCTCACCCCCCGGATCCCATGGCCCGTCTTCCGTCCTCCCTCTCACCCCCCGCATCCCATGGCCCGTCTTCCATCCTCCCTCTCACCCCCCGGATCCCATGGCCCGTCTTCCATCCTCCCTCTCACCCTCAAGATCCCATGGCCC	10
			10	345499	345525	41.01	CCCGGAAACCCCACAAACACCCATCCC	10
			19	422012	422128	26.28	CCCCGAGACCCTCGAGACCCTTGAGACCCTCCCACCTGTGCCCAGCGAAGCCCCTGGATGCCCCGAGACCCTCCCACCTGTGCCCAGCGAAGCCCCTGGATGCCCCGAGACCCTCCC	10
			11	617593	617659	32.21	GGGCCGCTGCGGGGGGCTCAGGGGCACCGCCTGGGGAGGCAGGGCCGGGGGGTGCGGGCTCTGCGGG	10
			4	958420	958448	30.13	CCCGGCCCGAACACCCCCCGCCAGCCCCC	10
			16	984913	984936	19.3	CCCCTGGGCGGCCCCGCCCCACCC	10
			19	1056411	1056435	23.95	CCCCCAGGCCCGGCCCGCCACGCCC	10
			11	1255214	1255233	38.77	CCCACCCCCACCCCATGCCC	10
			7	1492910	1493018	36.27	GGGCGGGAGTGGGGAGCGGGGCGCGGGCTTACCCGGGTGGGAGTGGGGAGCGGGGCGCGGGCTTACCCGGGCGGGAGTGGGGAGCGGGGCGTGGGCTTACCCCGGTGGG	10
			7	1547168	1547192	28.91	GGGTGCCGGGGGGGCTGGGGGAGGG	10
			19	1615518	1615553	33.04	GGGCTATGGGGAGGGCGCCGGGAGGGGGCCAGAGGG	10
			16	2065526	2065547	20.16	CCCGCTCCCTCTCCCCACCCCC	10
			19	2247800	2247834	31.15	CCCCCGGCTCCACCCAGCCTCCCTGCTGGCCCCCC	10
			20	2836093	2836195	48.45	GGGGTGGGAAGGGCTGGCCTGGGAAAAAAGGGGTATCCTGGGGCAGGGGTGGGAAGAGGGGAGGTGGCGAGGGCTGAGGAAGCGGGTAGGGAAAAGGCATGGG	10
			16	3729308	3729379	37.7	GGGTGAGGGTTGGGGCTGGGCAGGGGGCTGCGGCGTCTGGGGTGTGCTGGGCTGCTGTGTGGGGGTCCCGGG	10
			19	4817222	4817248	19.13	GGGAGGAAGGGAACAGGGAGGAGGGGG	10
			17	5024023	5024093	37.29	CCCCAGCCACCCCAACCCTACCCAGCCCAGCGGCCCCCAGGGCCCCGCTACCCCCCATACACTACTCCCCC	10
			1	6445753	6445845	30.11	CCCACACCCCCACCACCCCCACCCAGCTTCCCCCCGCCACCCCCGCCCCCAGGCACCCAACTGCCCCCACCCCCACCTGGCTACCCAGCTCCC	10
			7	6608068	6608110	30.99	CCCGGCCCACCCCGCCGCCCACCCCGCCCTGCCCACGCATCCC	10
			17	7417689	7417742	29.39	CCCCCACCGCCCCCCTCCCTTCATCCCTTCGGGCCCTTCCCCCCGCCCCCTCCC	10
			19	7470127	7470150	23.11	CCCTGGCTTCCCCGCCCCGAGCCC	10
			17	8144903	8144960	32.47	GGGGCTGGGTCAGGGGCTACTGTGGGGCTGGGGGCTGGGCTGGGGGCTGGGCCTGGGG	10
			19	8697422	8697447	19.99	CCCCCACGCCCTCCCCAGCTCTGCCC	10
			19	10323123	10323158	19.24	CCCCTGTCCAGCCCCACCTTACCCTGCTTCCCCCCC	10
			19	10457953	10457975	33.72	CCCTCCCAGCCGCCCCCGCCCCC	10
			19	10489624	10489654	31.47	CCCCTCCCTACCGTCCCCACCCACCTGCCCC	10
			19	12891731	12891785	30.24	GGGGGGCGACATGGGTGTTGGGGGGTAGGGCTGATGAGGGTCCGAGAAGGGAGGG	10
			6	13486229	13486258	26.8	CCCTCCTCCACCCCCCCATCCCCCCCCCCC	10
			19	15461546	15461581	24.97	GGGTGTGGGGGCCTCAGGGATCTGTGGGGTAGGGGG	10
			10	16869552	16869572	21.7	GGGGGTGGGGGGGGGGCGGGG	10
			19	17352250	17352285	32.35	GGGTGGTTGGGGGCGGCGGGAGGGGGTTGTGTCGGG	10
			6	17496024	17496049	27.69	GGGTGGGGGGGGGGGGTAAGTCAGGG	10
			19	17577187	17577221	31.78	CCCCACAGTGAAGCACCCGCCCGCAGAGCCCTCCC	10
			11	18742454	18742482	29.08	GGGGGCAGTGGGGTGGGTGGCTCTGGGGG	10
			19	19146314	19146340	29.91	GGGCTGCCAGGGGGCCAGGGTGGGGGG	10
			17	21313574	21313610	33.54	GGGCTGGCTGGGGCTGGGTGGGGCTCTGGGGAGAGGG	10
			16	22309517	22309568	30.37	GGGGCTGGGTGTCCCGCGGTGGGGACATGGCATTGGGGGGGGCTGGGCAGGG	10
			14	24270153	24270171	21.3	GGGAAGGGGGGGGTCAGGG	10
			14	24369873	24369891	29.21	GGGGGCCAGGGTGGGGGGG	10
			16	24931261	24931288	31.23	GGGTGGGAGGAGAGGGGCTTCGGGTGGG	10
			8	26291728	26291749	30.57	CCCTCTCTACCCCCCCATCCCC	10
			10	26566993	26567046	25.64	CCCGGCAGTGCCCCGGGCCCCGCACGCCCCCAAGTCCAGCCTGCCCCCGCCCCC	10
			13	26682804	26682853	35.96	CCCCGCCACCCCCGGGCCCACCACCTCCCCCGCCAGGCCCTCCTGGTCCC	10
			1	28990335	28990357	19.71	CCCTCCCTCCCTCCCTCCCTCCC	10
			16	30398807	30398877	19.56	CCCACCTGGCCCAGTACCCATGGCCCCTCGACCCCGAGTTCGGGCCCAGCCTTCTGGACCCAGCCAGCCCC	10
			6	30707646	30707671	25.08	CCCGGAAGGTCCCCCGCCCCCACCCC	10
			6	31954630	31954650	23.7	CCCGATCCCGATCCCTGTCCC	10
			20	35620622	35620650	27.4	CCCCGCCCCCCCCGCCCCACCTGTCCCCC	10
			19	35633105	35633180	31.49	CCCCCGCCCTATGGCCCTACGGCCCCCTCACCAGGCCCTCGTGGGCCCCCCTCTGCCTGGGCCCCCTGGACCACCC	10
			9	35675751	35675788	23.62	CCCACCCCAGGCGACCCGCCCTGGCCCCGGGTGTCCCC	10
			19	35787217	35787252	40.24	CCCTGGGGGTGCCCCACCCCCGCCCCCTAAGAACCC	10
			1	39413365	39413390	38.39	CCCCCCCCAGAGGAGCCCACCTCCCC	10
			19	40395186	40395214	26.51	CCCTCCCATCCCAGCCCCAGCCCTTGCCC	10
			19	40667607	40667678	32.65	GGGGGCCAGGGGGCCCCATTGGGGCGAGGGCGGGCCTGGCTCCCAGGGGCACTGGGTATGGCAGGGGGCGGG	10
			17	41480826	41480851	30.47	CCCTCCCCAAACCAGCCCCCACCCCC	10
			22	42128928	42128971	32.75	GGGGCGAAAGGGGCGTCCTGGGGGTGGGAGATGCGGGTAAGGGG	10
			1	43597726	43597765	33.46	CCCCCCCATTTGTCTTCCCCAGCCCCCTCCGCCCCTCCCC	10
			7	44008833	44008855	26.63	GGGGTGGGGGGAGGGGGATGGGG	10
			20	44337246	44337265	27.37	CCCCAGCCCCGGCCCAGCCC	10
			7	44766192	44766261	35.77	CCCTGAGTCCTTCCCACCCACCACGCCCAGCACCCCAACCCTTGCTGAGTTCACCCCGGGACCACCCCCC	10
			3	47410466	47410539	32.92	CCCATCCCCAGCCACACAGCCCCACGGCCAAACCCCACCCCTGCTCCTCCCCCGCCCTGCTTCCCTGTGCCCCC	10
			12	47997619	47997666	24.28	GGGGGACCAGGGGGGCCGGGAGGACCAGGGGGGCCAGGATTTCCAGGG	10
			17	48895550	48895624	33.22	CCCTCTCCCAGGAGTAACAGTCCCCATTCACCTCACCCTCCTGTGTCCTCCCCTCCCCTCACCCCTTCCTCTCCC	10
			12	49044358	49044392	31	CCCCGCACCACCCCACCACCCCACAACCCCATCCC	10
			12	49050467	49050496	25.69	GGGAAGGAGGGGAGTTTTGGGGAACCAGGG	10
			19	49069973	49070023	35.42	CCCAATCCCCTCCCCCCAGCCTTGCCCTCCACCCTGCCCTCCCTCCCTCCC	10
			12	49332967	49333063	36.9	GGGTGGGGTGGCGCCTCGGGTGGGGCGGGCAGGAGGTGGGTGAGGACGGGAGAGAAGGGGCGAGCGGGGGCACGGGGCGGGGCCGGCTCAGTCGGGG	10
			19	49650976	49651059	28.71	CCCCTTCCCCTTCTCCCTCATCTTCCTCCCCTTCCCCTCCCCCACCCCCACCGCCCCCTGCACCCCCAGCCCCACCTGCCCCCC	10
			19	49860365	49860411	31.87	GGGACCCTGGGGCATGTGGGGGGGGTGGGGTTGGGAAAGAAGCAGGG	10
			19	50482206	50482246	29.22	GGGGGCCAGGGTGGGGGTGGGGGTGGGGGTGGTGGTGGGGG	10
			19	50630143	50630189	32.02	GGGTGAGGGGTCGGGGCAGGGCTGGGTACCTGTAGGGGGTTGGGGGG	10
			19	54465140	54465193	21.78	GGGGCGGCAGCGGGCCTGGGGGGGCTGCGTCCCGGGGCGGGGTTCCGCGTCGGG	10
			19	54663756	54663774	28.98	CCCCTCCCCAAACCCACCC	10
			19	55174833	55174875	30.99	CCCACCCCACGCCATCCCCACACACCCCACTCCCTTGCTTCCC	10
			19	55613788	55613862	28.22	CCCTGCCCTGCGCCCCCGGCCCCCCGCCGCAGCCCCCGCCGCAGCCCCCTCCCCCGCAGTATGACTACCCGCCCC	10
			19	55695243	55695344	32.56	CCCGTCCCTGGAGCGCCACCCACGTACATCTCTCCCCTTGGCGGGGGCCCTGGCCTGCCCCCCATGATGCCCCCGGGCCCCCCGGCCCCCAACACTAATCCC	10
			16	57884074	57884120	31.37	GGGGGAAGGTGGGGCGCTGGGGCGCAGGGGCGCAGCGGGCGCTGGGG	10
			16	57884342	57884374	23.08	GGGGGCTCGGGGGGCGTCCGGGGCGCGGGTGGG	10
			20	61583131	61583217	38.7	GGGGGGACAGAGGGCTCTGCGGAGGGACAGAGGGCTCTGCGGGGGGGACAGAGGGCTCTGCGGAGGGACAGAGGGCTCTGCGGGGGG	10
			11	66561366	66561427	24.68	GGGCTGGGATAGTGGGTCCAACCTGGGGGGATGGGGCCAGGGCTGGGCCACAGGGAGTTGGG	10
			11	67302153	67302203	25.44	CCCAGGGGCCCAGGATCCCCTCCCAGGACACCCCCAGCCCCCGGTCCACCC	10
			17	69197010	69197048	26.8	GGGAGGGGGAGGGGGAGAGGGAGAGGGAGAGGGAGAGGG	10
			10	70534685	70534710	29.72	CCCTGCTCCCCACCCCCCCACCTCCC	10
			7	73596726	73596778	38.67	GGGGCGGTGTAGGGGCCGGGGTCGGGGGAAGGAATGTGCAGGGGAATTCAGGG	10
			7	73624136	73624158	29.7	CCCCGGACCCCCCCCCCATCCCC	10
			15	74318605	74318636	31.01	CCCCCATCCCCTCCAGCCCCCAAGGCTGCCCC	10
			17	75504899	75504951	31.01	GGGAGAAGCCTGGGCGCAGGGGGGTGGGTGCGGAGGGGAGGCGGGCTGCAGGG	10
			17	82087769	82087815	30.11	GGGCCAGGAAGAGGGGCTCCGTGGGGTTGGGGGTGGGGCTTTCCGGG	10
			11	82732454	82732496	26.28	CCCGGTGCGCCCCCTCCTCCCCCGGCGCCCCTTCCCAAACCCC	10
			17	82750759	82750961	33.03	CCCCTGCCCTCCCTTCCCCTGTCCCCGTCCCCGTCTCCGTCTCCCCGTCCCTGTCCCCCCGTCCCCCGTCCCTGTGCCCCCGTCCCTGTCCCCCTGTTCCCGTCTCCCCGTCCCTCCGTCTCCATCCCCCCGTCCCCCCATCCTCCTGTCCCCGTCCCCCCGTCCCCGTCCCTCCATCCCTGTCCCCCGTCCCCCTGTCCCCC	10
			8	85464147	85464212	25.12	CCCCGATCCCCGATCCCCGATCCCCGATCCCCGAGCCCGGATGCCGGCCCGGGGCCCGCAGCGCCC	10
			5	87268854	87268885	21.16	CCCCCTCTGCCCCCTCCCCCTTACCTGCCCCC	10
			16	89710748	89710837	39.27	GGGGTGAGGGAGACCCCACGGGGCCGGGTTGGAGTGGGGGCGTGGGGGGACTGTCCTGGGGCCGCGGGGCTGCGCTGGGCTCGGGCGGGG	10
			9	91724085	91724143	22.46	GGGGATGAACTGGGGCTGTGGGAAGGGCGGGGCCTTCTGCTTGGGCCCCACGTAGCGGG	10
			14	93779195	93779239	26.06	GGGAGGTGGCGGGGGTGGGGGCGGCGGGGGCAGCGGGGGAGGGGG	10
			7	101545387	101545466	22.55	CCCCGGCCCCCCAGGACCACCCGGCCCAGCAGGCAACCCAGGCCCCTCACCAAACAGCCCCCAGGGCGCCCTCTACTCCC	10
			7	102473103	102473125	28.19	GGGCCGATGGGGGTGGGGGGGGG	10
			10	102657210	102657249	34.39	CCCGCTCCCGCCCACACCCTCCGTCCCCCAGTCCCTTCCC	10
			14	104588322	104588380	28.56	CCCACATCCCTGTGCCCCACTGCCCCCTCCGTGGGTGCACCCACCCTCACTCCCTCCCC	10
			13	107866193	107866214	22.35	GGGGAGGGGGGCAGGGTGGGGG	10
			12	109185670	109185693	24.87	CCCCCTCAAACCCTCCCCTCGCCC	10
			12	109281507	109281528	38.7	GGGGTGGGGGAGCGGGCTGGGG	10
			1	109923200	109923271	21.6	CCCCAAAGCCATCCCTAGCAGTGACCCGGCCTCTGTCTCCCCTCATCAGCCCCTCGCCCCCTCCATGGCCCC	10
			10	110644540	110644567	19.66	CCCGGGCGTCCCCGGCACCCTCCGGCCC	10
			13	113109100	113109170	34.98	GGGTGTCCCGGGAGTGTGGGTGTCCCGGGGGCGTGGGTGTCCCGGGAGTGTGGGTGTCCCGGGGGCGTGGG	10
			9	114350931	114350951	32.12	GGGGCGGGGGCTGGGGGTGGG	10
			7	114658154	114658209	20.25	CCCCAGTCACCCCGATTACCCAGGGACCCTCAGTAATCACCCCAGCCAGTGTGCCC	10
			11	117428714	117428735	28.56	GGGGTGGGACCACGGGGCAGGG	10
			11	117820605	117820654	25.08	CCCTGTTGCTCCCAAGCCTGCCCTGCCCTCCCCGCACCTTCCCCAGGCCC	10
			11	118628217	118628263	22.46	CCCGGCGAGCTCTCTCCCCGCTGCCCACCCGGACCACCCCAGATCCC	10
			2	118846926	118846969	26.7	GGGGGCGGGGGGTGTGGGGGGAGGTGCGGGTGGTGGGCCAGGGG	10
			3	118902439	118902466	30.7	CCCAGCACTCCCCACCCCACCCTCCCCC	10
			9	120778346	120778368	30.62	CCCACCCGCCCCCGTGTGCCCCC	10
			12	122867431	122867467	25.96	GGGCAGCCTGGGGGGCAGCGGGGCCAGGGCCTGTGGG	10
			12	122989855	122989903	35.15	GGGTGGGGGCCAGGGGTGGTGGGGCTGGGGGCGGGCAGGGCGAGCAGGG	10
			11	124886654	124886684	22.49	GGGGGTGGGGGTGAGGCAGGGCCGAGGTGGG	10
			8	127737671	127737725	30.74	GGGGGCGGTACTGGGGGTGGGGACGGGGGCGGTGGAGAGGGAAGGTTGGGAGGGG	10
			9	129868189	129868222	27.88	GGGGTGAGGGTGACGGGCAGGGGCGTGGCGGGGG	10
			12	130692808	130692932	42.64	GGGATGGGATGGGTGGAATGGGATGGGATGGGATGGGATGGGATAGGGTAGGGTAGGGTAGGGTAGGGTAGGGTAGGGTAGGGTAGGATAGGATAGGGTAGGGTAGGATAGGGTAGAGAGATGGG	10
			9	135090150	135090187	35.12	CCCTTTCTCTCCTTCCCTCTCCCTTCCCGCCCCGCCCC	10
			2	135817814	135817846	24.33	CCCAGATGCTCACCCCTCTCCCACCCTCGGCCC	10
			9	136825409	136825427	31.12	GGGGCCCGGGAGGGAGGGG	10
			9	137114050	137114240	27.74	CCCGGCCCCGCGACCCCGCCCGGCACCCGCGTGCCCCGCGACCCCCGCCCGCGACCCCGCCCGGCACCCGCGTGCCCCGCGACCCCCGCCCGCGACCCCGCCCGGCACCCGCGTGCCCCGCGACCCCCGCCCGCGACCCCGCCCGGCACCCACGTGCCCCGCGACCCCGCCCGCGACCCCGCCCGGCACCC	10
			5	141646589	141646611	23.15	CCCCCCCACCTCACCCGATGCCC	10
			6	143941944	143941974	29.29	GGGGATACCGAGGGGTGGAGGGAGGCCAGGG	10
			7	149455582	149455609	31.87	GGGAACTGTTGGGGAAAGGGTCAGGGGG	10
			1	150553056	150553085	32.93	CCCGAGTCTGCCCCTCCCTCCCCGGCCCCC	10
			1	150557185	150557212	32.27	CCCCGCCCAGCCCGGACCCCAGGCACCC	10
			7	150947786	150947847	33.99	CCCCCCACGGCCCCCCCGGCCGGCCCCGGCTACTCGGCCCTGCCCCCGCCCGGCCCGGCCCC	10
			1	152698935	152698967	36.9	CCCCCTCCCAAGTGCCCCCCAAAATGCCCACCC	10
			1	153204953	153204997	35.79	CCCTTCATCCTGCCCACATGCTTGCCCACCTCCCTGCCCTCCCCC	10
			7	154892566	154892589	26.07	GGGGCGGGGCGGGGCGGGGCCGGG	10
			1	156081799	156081825	24.98	CCCCCCCCACCTCCCCCGTCCTCGCCC	10
			2	156329789	156329817	25.26	GGGGTGGTGGGCGTCGGGGGCGAGGAGGG	10
			1	156591765	156591785	19.37	GGGGCCGGGCCGGGCCGGGGG	10
			5	157743953	157744006	19.55	GGGGCGGCGGGCGCGGGCGCGGGCGGGCTCGGGGCGCGGCCGCGGGCTCTGGGG	10
			6	158502711	158502727	21.28	GGGCGGGCCCGGGGGGG	10
			5	160354853	160354892	19.05	GGGCCCTGGGGCTCCTGGGGGGCCGGGTGGGCCCTGGGGG	10
			1	167685440	167685480	24.08	CCCGAAGGAAACCGCCCTGTTCCCTCCCCCTGTTCCCCCCC	10
			1	170664182	170664213	33.23	GGGAAGAGGGGGGTGGGTGGGATCGGTGGGGG	10
			5	176530889	176530935	41.25	GGGGCGCCATGTGGGTGGGCTGGGGGGGTGGGGCCGGTGGTGGGGGG	10
			1	177947693	177947805	35.14	GGGGAGGGGAGGTGAGGAGAGGGAGGGGAGGTGAGGAGAGGGACGGGGAGGGGAGGTGAGGAAAGGGACAGGGAGGGGAGGGGAGGGAAGGGACAGGGAGGGGAGCGGAGGGG	10
			3	184186125	184186169	30.46	GGGCGAGATTTCGGGGGCAGGGCGGGGGGCGGGCCTAGGCCGGGG	10
			3	186261745	186261767	35.23	GGGGGTGGGTACCCGGGGTGGGG	10
			1	186307523	186307653	45.46	CCCACCACTCCCAAAGAGCCTGCCCCAACTACCCCCAAGGAGACTGCACCCACCACCCCCAAGAAGCTCACGCCCACCACCCCCGAGAAGCTCGCACCCACCACCCCTGAGAAGCCCGCACCCACCACCCC	10
			3	194396837	194396867	21.67	GGGGCGGGGAGGCGGGCCCCGGGGGCCCGGG	10
			3	195765458	195765493	29.55	GGGGATGGGGGGGAAAGGGCTTATCCAGGGCTGGGG	10
			3	195867998	195868023	26.87	GGGCGCGTGGGCCGAGGGGGGATGGG	10
			1	200998326	200998366	34.08	GGGGCTCAGGGAAAAGGGAGGGTCCGGATGGGGTGGAGGGG	10
			2	218668377	218668408	33.83	GGGTAGGGGCTTGGGGGCTGGGGAGGATGGGG	10
			X	48829540	48829559	30.11	CCCTCACCCCGCCCAGCCCC	10
			X	141879413	141879456	20.57	GGGGGGAGAAAGCGGGGAGGTGGGCAGGGAAATATGGACGAGGG	10
			21	39583819	39584121	37.79	CCCTTCCCTTCCCTTCCCTTCCCTTCCCTTCCCTTCCCTTCCCTTCCCTTCCCTTCCCTTCCCTTCCCTTCCCTTCCCTTCCCTTCCCTTCCCTTCCCTTCCCTTCCCTTCCCTTCCCTTCCCTTCCCTTCCCTTCCCTTCCCTTCCCTTCCCTTCCCTTCCCTTCCCTTCCCTTCCCTTCCCTTCCCTTCCCTTCCCTTCCCTTCCCTTCCCTTCCCTTCCCTTCCCTTCCCTTCCCTTCCCTTCCCTTCCCTTCCCTTCCCTTCCCTTCCCTTCCCTTCCCTTCCCTTCCCTTCCCTTCCC	9
			1	43871465	43871756	32.28	GGGGTGTGAGGGAGAGGCTGGGGTGTGAGGGAGAGGATGGGGTGTGAGGGAGAGGATGGGGTGTGAGGGAGAGGATGGGGTGTGTGGGAGAGGCTGGGGTATGGGAGAGGATGGGGTGTGAGGGAGAGGATGGGGTGTGAGGGAGAAGATGGGATGTGAGGGAGAAGATGGGGTGTGAGGGAGAAGATGGGATGTGAGGGAGAAGATGGGGTGTGAGGGAGAGGATGGGGTGTGAGGGAGAGGCTGGGGTGTGAGGGAGAGGAGGGATGTGGGAAAGGATGGGGTGGGAGGG	9
			22	48679174	48679790	34.99	CCCTCTCCCGGCTCCCTGTCCATCCCTCTCCCGGCTCCCCGTCCATCCCTCTCCTGGCTCCCCAGCTCCCCGTCCATCCCTCTCCCGGCTCCCCATCCATCCCTCTTCCGGCTCCCCGTCCATCCCTCTCCGGGCTCCCCGTCCATCCCTCTCCCGGCTCCCCGTCCATCCCTCTCCGGGCTCCCCGTCCATCCCTCTCCGGGCTCCCCGTCCATCCCTCTCCCGGCTCCCCGTCCATCCCTCTCCGGGCTCCCCGTCCATCCCTCTCCGGGCTCCCCGTCCATCCCTCTCCCGGCTCCCCGTCCATCCCTCTCCGGGCTCCCCGTCCATCCCTCTCCCGGCTCCCCGTCCATCCCTCTCCGGGCTCCCCGTCCATCCCTCTCCCGGCTCCCCGTCCAT…	9
			22	50504009	50504350	37.33	CCCCCCCTGGTGCCCGGCCTTACCCCTGCACCCCGGGCTCCACACCCCACCCGGTGCCCGGCCTTACCCCTGCACCCCGGGCTCCACACCCCCCCCAGTGCCCGGCCTTACCCCTGCACCCCAGGCTCCACACCCCACCCCGGTGCCCGGCCTTACCCCTGCACCCCGGGCTCCACACCCCCCCCAGTGCCCGGCCTTACCCCTGCACCCCGGGCTCCACACCCCCCCCCGGTGCCCGGCCTTACCCCTGCACCCCGGGCTCCACACCCCCCGGTGCCCGGCCTTACCCCTGCACCCCGGGCTCCACACCCCACCCGGTGCCCAGCCTTACCCCTGCTCCCC	9
			12	122853222	122853557	40.45	GGGGCAGGGGAGACGGGCCCTGGGGGTGTCAGGGGCAGGGGAGACGGGCCCTGGGGGTGTCAGGGGCAGGGGAGACGGGCCCTGGGGGTGTCAGGGGCAGGGGAGACGGGCCCTGGGGGTGTCAGGGGCAGGGGAGACGGGCCCTGGGGGTGTCAGGGGCAGGGGAGACGGGCCCTGGGGGTGTCAGGGGCAGGGGAGACGGGCCCTGGGGGTGTCAGGGGCAGGGGAGACGGGCCCTGGGGGTGTCAGGGGCAGGGGAGACGGGCCCTGGGGGTGTCAGGGGCAGGGGAGACGGGCCCTGGGGGTGTCAGGGGCAGGGGAGATGGGCCCTGGGGG	9
			12	132618996	132619320	32.13	GGGGCGCGGGGTGCGGGGCGCGGGGTGCGGGGCGCAGGGGAGGGGCTGGGATTGGGGGCGCTGGGCTGGAGGCGCGGGGCTGGGGCTGGGGCTGGGACCGGGGGCGCGGGGCAGGGGCTGGGGCTGGGACCGGGGGCGCGGGGCAGGGGCTGGGATTGGGGGCGCGGGGCAGGGGCTGGGACTGGGGGCGTGGGGCAGGGGCTGGGACTCGGGGTGCTGGGCTGGAGGCGCGGGGCTGGGGCTGGGACCAGGGGCGCGGGGCAGGGGCTGGGGCTGGGACCGGGGGCGCGGGGCAGGGGCTGGGGCTGGGACCGAGGGCGCGGGG	9
			7	158496184	158496884	37.29	CCCCTGCAGTGTCCCCCTTCCCTGCAGCCTCCCCCTTCCCTTCAGCCTTCCCTCCCCTTCCCTGCACCCCTTCATCTTCCCTGCACCCCCTCCCCTTCCCTGTGCCCCCTCTCCCTTCCCTGCAGCGTCCCCCTTTCCTGTGGCCCCTCCCCTTCCCTGTGCCCCCTTCCCTGCGCCCCTTCCCCACGCCCCTTCCCCCTTCCCTGCGCCCCCCTTCTGAGCCCCCTCCCCTTCCCTGCAGCCTCCCCCTTCCCTGCGCCCCCTCCACCTTCCCTGAGCCGCCCTCCCCTTCCCTGCTCCCCTTCCCCCTTCCCTGCGCCCCACCTTCCCTGCAGCCTCCCCTCCCCTTCCCTGCACCCCTTCCTCTTCCCTGCGCCCCCTCCCCTTCCCTGCAGGCCT…	9
			9	117473	117503	35.53	GGGAAGGGGTGGGGCAGGTGGGCTCCCGGGG	9
			16	406429	406462	28.99	GGGTGGCTGTGGGGGGGCTGGGGCTGGGCCTGGG	9
			11	617391	617417	23.92	CCCCCACCCCTCCCCGCGCCCTCGCCC	9
			16	671799	671826	28.11	CCCCTGCCCCTGCCCCCGCCCCCTCCCC	9
			7	905338	905372	28.53	GGGAGATAGGAAGATGGGCAGGGAAAGGGAAAGGG	9
			19	1048961	1049000	31.34	CCCCCAAGAGTCCAGCCCCTTGCCCCACCCCGCTGGACCC	9
			11	1233859	1233948	32.62	CCCCTGCCCTGCCCTGCCCTGCCCCGCCCCGCATCACCCCGCCTGGCCTGGCCCCAACACGCCCCACCCTGCCCCACCCCACCTGAACCC	9
			16	1241336	1241359	25.18	GGGGCCTGGAGGGGTGGGGAAGGG	9
			20	1305693	1305723	24.04	CCCCAGAGCCCATCACCCGTGGACCCACCCC	9
			1	1336292	1336317	22.08	GGGGTGGGGCGGGGGGAGCCCCGGGG	9
			1	1427334	1427575	32.17	CCCCTTCCCCTCCATCACCCTGCCCTGCCCCTTCCCCTCCATCACCCTGCCCTGCTCCCCTCTTCTCCCCCTTCCCTCCATCATCCCGCCCGCTCCCCTCTCCACCCCTCCCCTTCCCCTCCATCACCCTGCCCAGCCCCCTCCCCTCCATCACCCTGCCCTGCCCCCAGCCCTCCATTACCCCGCCCCGCCCCCCACTGACGGCCCGCCCGGCCCCCAGGTCCACCCCGCTCCGGGTCCCC	9
			16	2173848	2173885	28.66	CCCGCCGTGGCTCCCGCCCACCCTCCCCCCCGGGCCCC	9
			16	2189382	2189405	26.96	CCCCGCCCCCGCTGCCCCGCCCCC	9
			1	2511245	2511306	25.44	CCCGAGGCAGCCCATGCCCACCTCCCTCCAGTGACCACCCCCCCGGGCCCCGCTGTGTCCCC	9
			4	2928300	2928369	31.37	CCCATAGACCCCCAAGCCCCACTGAGGCCCCTACTGAGGCCAGCCCCGAGCCAGCCCCAGACCCAGCCCC	9
			1	3411570	3411598	22.53	CCCCGGGCCTGCCCTTGACCCCCAGCCCC	9
			4	3443990	3444067	30.32	CCCTGAGCCTCCCAGTCCGCCCCTCACACCCCCTCCCGCATGTCCCCAGCTGCCCTGGATCCCTGTGCCTCCGGCCCC	9
			19	3646072	3646096	30.02	GGGGGGGGTGCCCGGGGGCAGAGGG	9
			19	4110476	4110496	23.81	CCCTGCCCCTGCCCCTGCCCC	9
			7	5300520	5300559	21.42	CCCCAGCGGCATGCCCGCCCTCCGTCACCCCGCCTGGCCC	9
			7	5388307	5388332	20.92	GGGCCGGTGGGCGGGGGGCGCCCGGG	9
			1	5952554	5952678	24.69	CCCCTGCCCCACCCACCCCTACCCTGCCCCACCCACCCCTACCCTGCCCCACCCACCCCTACCCTGCCCCACCTCCTCCCTGCCCTACCCGGGTCCCACCCCTGCCTGGCCCCACCCTGCCCCCC	9
			1	6244282	6244314	23.37	GGGAGGTGTGGGGGGGTGCCGAGGGCAGGAGGG	9
			12	6327470	6327498	30.87	CCCTCTGCGTCCCCACCCTCCCGACCCCC	9
			12	6329327	6329351	32.32	GGGCGCGGGCGGGAGGGCGGCGGGG	9
			11	6622066	6622096	33.77	GGGGTGGTGGGTCGATACGGGGAGCTGGGGG	9
			19	6743610	6743662	26.69	GGGGGCGGGGGGGGGGTGCGGGGTCTGGGACAAGCTTGGGGAGTCCGAGTGGG	9
			19	6821713	6821800	31.19	CCCCAGTCCTCCCCCTCCCTGAAGCCCCACTTCTACCCAGCCCCCAGGCCCCTGGCTCACACCCTCCTGACCCCCCAGGCCCTTCCCC	9
			17	7226261	7226281	21.21	CCCCGTGCGCCCTGCCCCCCC	9
			17	7290413	7290456	21.3	GGGTGGTGGGGCAACTGAGGGAGGCCGGGGGATGAATCGGCGGG	9
			19	7519653	7519703	32.53	CCCCGCGGTGCTCCCCGCCCCCGCCAGCCCGCCCCGGCCCTTCTCCTGCCC	9
			19	7619548	7619585	26.2	GGGGAGGGGGTGGGGAGGGGGGATGGGGGAGGGACGGG	9
			19	7621091	7621127	32.52	CCCAGCCCGCCCGCCACCCCCCCCATGCCCTCTGCCC	9
			19	7631747	7631783	29.76	GGGTCCTGAGGGGTGAGCAGGGGTTGGGGACTGAGGG	9
			17	8147523	8147550	26.24	GGGAGGGAGCTGGGCTGGGGGCCGGGGG	9
			17	8319342	8319371	29.76	CCCAACCCCAGGCCCCCTTCCCTGCTCCCC	9
			12	13000200	13000257	26.12	GGGCGGCAGGGCGGCAGGGCGGCAGGGCGGCAGGGTGGCAGGGCGGCAAGGCGGCGGG	9
			10	13657136	13657167	21.58	CCCCCCGCGCCCCCCGCGCCCCCCGCACCCCC	9
			1	16017200	16017219	23.97	GGGGCGGGCTGTGGGATGGG	9
			1	16972411	16972436	23.57	CCCTTCTCCCCACCCTCCGGCCCCCC	9
			11	17509620	17509676	34.42	GGGAAGGACAGGGGGCGCCGGGACCTTGTGGGGTGGGTTGGAGGGTGGAGGGTGGGG	9
			11	18582334	18582360	29.41	CCCACCACCCACCCCCACTCCCGGCCC	9
			19	18768736	18768759	25.88	CCCCCAGTCCCCCCCAGAGAACCC	9
			19	19147070	19147093	22.33	GGGAGATGGGCGGCTCTGGGCGGG	9
			22	20149925	20149952	30.03	CCCCCCCCACAGCCCCTCCCCCAGGCCC	9
			22	21445654	21445709	30.25	CCCACCCTTGCCCCCTGCCACCCCAGGTCCCCACCTCACTCCCGATGACGCAGCCC	9
			1	21824237	21824287	31.9	GGGGCAGGACCGGGGGGTGGGGTGCTGGGACCAGGGAAGGGAGAGGAAGGG	9
			22	21851146	21851163	31.78	GGGGAGGGGGTGGGTGGG	9
			1	22864865	22864894	38.75	CCCCCGCCCCAGCCATCCCCTCCGCGCCCC	9
			1	23796465	23796503	30.85	GGGTGGGGTGAGGTGGGTGAGGTGGGTGGGGCGGGGGGG	9
			17	28547638	28547670	24.15	CCCCCACTTCCCCACTCCCAGAAGACCCTGCCC	9
			17	29166289	29166319	24.95	GGGTAGGTGGGGGCAGGGGCACCACGGGGGG	9
			16	31083015	31083040	32.48	CCCCCTCCACCCACCCCCACGACCCC	9
			6	31355077	31355103	30.08	CCCAGACCCCACCCCTCACCCCTTCCC	9
			1	31735568	31735586	32.25	CCCCCCCCTTACCCGGCCC	9
			6	32150651	32150676	31.08	GGGCCGGGAGGGGCGTGGTGGGGGGG	9
			6	32189754	32189801	24.7	CCCGATGTCTTGCTTCCCTCGGCCTCCCGGGACCCCCCCGCTACCCCC	9
			20	32703331	32703374	20.21	GGGAAGGGAGGAGGGCAGGGAACGGGGCCAGGGGAGATGCAGGG	9
			1	32772278	32772354	31.27	CCCCCCACCCGCCTCCCCCAGTTACCCTCGAGCTGAGCCCCTTACTGCTCCTCCCACCAATGGGCTCCCTCACACCC	9
			1	33295057	33295073	29.11	CCCCCCCACCCACCCCC	9
			19	34352849	34352870	32.31	CCCCACCCCAGCCCCCACCCCC	9
			1	34868793	34868824	28.65	GGGCCGGGGGTGGGGGCGGGGGCAGGGCCGGG	9
			22	35323853	35323872	34.54	CCCCTCTGCCCGCCCCGCCC	9
			9	35561914	35561949	32.34	CCCCCACCCTCCCACCCTCCCACCCACCTCTCTCCC	9
			9	35809302	35809334	22.41	GGGAATCATAGGGAAAGAGAGGGAGACAAAGGG	9
			1	36171049	36171079	36.88	CCCTGGTCCCCGACACTCCCCCGGACACCCC	9
			20	37519114	37519150	25.12	GGGCGGGGTTGAGGGGCTTGGGGATGAGGAGGACGGG	9
			21	38383526	38383546	37.44	GGGGAGGGCTGGAGGGTGGGG	9
			19	39380643	39380692	29.14	CCCGGCGTACCCAGCGGCAGTTCCCAATGCCTCCCCGGGCCCTCCCACCC	9
			19	40441837	40441864	27.63	GGGGCTCGGGGGGCAGGGCAGGGGCGGG	9
			19	40577465	40577496	30.23	GGGATGGGGGGGAGGGGTTGGTAGGAAGAGGG	9
			19	40590821	40590846	23	CCCCAGCCCCTCACCCCGCATCTCCC	9
			4	41746134	41746161	27.07	GGGGGTGGGGTTGGGATTGGGACCTGGG	9
			17	41817035	41817055	22.05	CCCATCTGTCCCTCCCCCCCC	9
			15	41847378	41847405	31.55	CCCGTTCCCACCCATCTCGCCCAGCCCC	9
			19	42096190	42096276	34.59	GGGGGGCTGCGGGTGCGAGAGGTGCGGGTCGGGCAGCGTAGGGCGGGTCACGGCCTGGTGGGGTGGGCAGGTGGGTGGGATGCAGGG	9
			20	42099543	42099565	26.48	GGGCGGGGGGGGGGGGGGTGGGG	9
			19	42295001	42295050	39.07	CCCCTGCCCCCACTCCCAGCCCCGCAGGGGGCCCTGACCCCACCTCACCC	9
			19	42309881	42309937	20.31	CCCCACACTCCCCGCCAAGCCCTCCCCAAGCCCAGGCAGGGCCCAGGAACCAGCCCC	9
			19	43535368	43535408	31.04	CCCACGCACCCACCCGCCCCTACCCGTGCCCCGACTGCCCC	9
			17	44092799	44092828	34.59	GGGCTCCCCTGGGGTGGGGGGGGGGTGGGG	9
			6	44265631	44265651	31.16	CCCCGCCCCCTCCCCGCCCCC	9
			7	44759323	44759384	31.8	CCCAGCACCGCCCAGTTTGCGCCCAGCCCTGGGCAGCCCCCTGCCCCCTCCCCTTCCTACCC	9
			21	45476358	45476404	27.3	CCCTAAAACCCAGGCTCCCCGCGCCACCCCCCGTCACCACGCCACCC	9
			19	45522390	45522442	41.16	CCCCCTCCTCCAGGTCCCCCCCCACCCCCAGGTTTGCCCCCTTCGGGGGTCCC	9
			19	45645363	45645413	34.09	CCCCCCCGGTCCCAGCCCGGGCCCGGTCCCCCCAACCAGGCCCTGCCTCCC	9
			11	45649663	45649684	30.32	CCCGCCCCCACCCGCACCGCCC	9
			19	45711665	45711725	27.2	CCCCTCCCCTCCCCCGGCTTCACCTCCCCTCCTCCCGGCCGGCCCGGCCCCCGCCTGGCCC	9
			19	47072480	47072560	35.64	GGGCATCTGAGGGGGCCCGGGCGGTGGGGGAGGGGGAGGGGGCGGGGGCGGGGGGCCACCCTGCATGGGCCTGCCGTTGGG	9
			7	47368569	47368591	30.12	GGGTGGGCGAGCCTGGGGAGGGG	9
			19	47695018	47695067	25.56	CCCCATCTGGGACCCCCACTGCCCCCAGCCACGCCCCCGCCCCGGCACCC	9
			12	47748831	47748851	24.94	GGGGTTGGGGGTCGGGAAGGG	9
			19	47839801	47839824	23.1	CCCTGGCCCAGTCCCCCACCTCCC	9
			17	48592124	48592214	28.56	GGGCGGCGGCAGAGCGGGGAGGATTGGAGGGGCCAGGGCTGGGGGTGGCACGGGCTCTTGGGCCGCTGGGCTCCTCTGGGCGGGCTCAGGG	9
			12	49041262	49041281	33.14	GGGCGGGCACCTGGGGTGGG	9
			19	49054298	49054334	23.6	GGGAGGATCGGGGTGTCTGAGGGCCCCGGGAGTCGGG	9
			17	49973806	49973862	26.67	CCCTGCTCCCCACCCCTCCCCTCCCTCTGGGATCTACCCAAGGCAGGGACCCTGCCC	9
			17	50195244	50195298	19.04	GGGACCAGGAGGGCCGCCGGGGCCCTGGGGTCCAGAGGGGCCTCGGGCACCAGGG	9
			22	50197765	50197793	34.1	CCCCACCCCCCCAGCCCGTTGCCCATCCC	9
			7	50400630	50400666	32.26	CCCTCCCGCGCCCCCACCCCAGACCCCGAGCCACCCC	9
			19	50451321	50451510	35.38	GGGCTGCGCTGGGAGCGGGTCTGAGGGAGGAGGGACCGGGCTGAGGGAGGAGGGGAATGGCCGAGGGAGGATAGGCAGGGCGAGGAAGGATGGGCGGGGTGCGGGAGGATGAGTGGGGAGAGGAAGGAGGGGGTTGGGGTGCTGAGGAAGGGAGGGAGGAGGGGCGGGGAGCTGACAGACGGGGTGGGGG	9
			3	51381061	51381089	19.38	CCCTATCCCAGCCTCCCCCACAAGCCCCC	9
			20	51524058	51524082	21.91	GGGGTATGCGGGTCCGGAGGGTGGG	9
			4	51843606	51843664	33.99	GGGCTGTAGCGGGCAGGGCCGGGGATGTGGGGGGGTGGCACCGGCGGGGAGAGGGAGGG	9
			12	52054445	52054481	27.39	CCCCGAGGCAGCCCCCGCTGCCCCCACTGCCCTGCCC	9
			12	53060950	53061000	22.9	CCCCCTGGCAAGGCCCTCGAGGCCCCCCCGACAGCCCAGATGGGTCTCCCC	9
			19	54739305	54739339	32.2	GGGCTTGGGGTGGGGATATGGGCCTGGAAACTGGG	9
			12	57525384	57525412	31	CCCCAGGGCCCCCCTCTGCCCGCCCTCCC	9
			20	63242766	63242807	39.91	GGGAACATGGCCTGGGGGGACGGGGGGGGTGGGACACCCGGG	9
			11	64361825	64361849	27.47	CCCCTGACACCCCCCCAATCCTCCC	9
			11	64607727	64607761	23.92	GGGCCGGGGAGCGGGTTTGCGGGGTGACAGGAGGG	9
			2	64636584	64636622	31.48	GGGCTCGGTGGTGGGCTGGGAGGAGGGGGTGAACATGGG	9
			11	64836694	64836734	26.53	GGGACTCAGCCCTGGGGGGGGGGGGGGGGTGGGCGGAAGGG	9
			11	64907577	64907621	29.67	GGGGCCGGGGAAGCCCGAGGGCTGGGCGGCGGGGTCGGGGGTGGG	9
			11	65086994	65087025	21.11	CCCCCCGGCCCCCAGCTTCCCCAGGCCGGCCC	9
			11	65921322	65921351	26.86	CCCTGCAGCCCCCCGACACCCTTCCTGCCC	9
			5	67163301	67163354	28.41	CCCACTGTCCCCGCTGGCCCGGACGCCCTCTCCAACCCCGCAACCCACCTCCCC	9
			14	67587133	67587151	31.58	CCCCCCCACCAACCCACCC	9
			4	67701161	67701192	37.68	GGGGCGGGACCGTGGGGGGGTCAAGGGGCGGG	9
			9	68303580	68303610	35.56	CCCCGGGAGCCCACCTGCCCCACCCCTTCCC	9
			14	68789436	68789498	39.78	GGGCCTGTGGGGAATGGGATGGGTAGGGAGAAGAGGGTATGGGATGTGGGTGCAGGGTAGGGG	9
			14	69380505	69380521	32.64	CCCACCCCAACCCCCCC	9
			2	70979163	70979202	31.29	CCCTGCCTCGCTCACCCCGCCCCGCGCTGACCCCAGCCCC	9
			13	71866714	71866746	24.42	GGGGGTTGAGGGGGGACCAGCTGGGTCGGAGGG	9
			17	72124315	72124343	23.27	CCCTTCCATCCCGCAGACCCACAGCCCCC	9
			15	73740088	73740147	29.88	GGGGGCTGGGGAGGGCTTGTGGGGGCCTGCATGGGCCTCTGTATGGGCAGGCTCAGGGGG	9
			9	74839896	74839918	20.79	GGGAGGGAGGGAGGGAGGGAGGG	9
			17	74855007	74855040	21.59	CCCTGCTCGCCCTGCCCCGGACCCAGCCCTGCCC	9
			14	75882833	75882855	29.28	CCCTGGTTCCCAAACCCCCACCC	9
			16	77194306	77194331	19.66	CCCCCCCTTCTTACCCCTTCCTTCCC	9
			7	78132935	78132980	27.07	GGGCGATGGGGCTGTTGGGGGTGGCTGGGCTTGGCTGGGCCAGGGG	9
			12	78198725	78198744	24.26	GGGGGGGGCAGGGGAGGGGG	9
			14	79845713	79845860	24.04	GGGGAGAGAGAGGGAGACGGGGAGAGAGAGGGAGACGGGGAGAGAGAGGGAGACGGGGAGAGAGAGGGAGACGGGGAGAGAGAGGGAGACGGGGAGAGAGAGGGAGACGGGGAGAGAGAGGGAGACGGGGAGAGAGAGGGAGACGGGG	9
			17	80048575	80048614	19.03	CCCCCCAGTGATCCCCCCAGGGGTGCCCGATGCCCACCCC	9
			17	80470774	80470792	33.31	GGGGGCGAGGGCGGGCGGG	9
			17	81953102	81953132	29.2	GGGGCATGAGGGGTTGCAGTGGGGCCAGGGG	9
			16	84195598	84195639	23.74	CCCCCCAGCCAGGGCCCGGACCCCCATTCACCCTCAAGCCCC	9
			13	87673454	87673516	38.52	GGGCTTTCAGATGGGGTGGGAGGTGAATGGGGGCGGGGAAGCACAGGGAGGGAGGGGGAGGGG	9
			2	88529097	88529117	24.9	CCCATCCCTAACCCCAACCCC	9
			15	90638515	90638596	34.8	CCCCCTTACCCTGCACCCCAGGAGCTCACCCAGCCCCTCCTGCAGCAGCCCCGCGCCCCTGAGGCCCCTGCCCAGCAGCCCC	9
			8	94641284	94641308	29.61	CCCGACCCCCCCTCTCCCCCTCCCC	9
			10	95337223	95337263	26.65	GGGGGACAGGGCTCGGCGGGAGTGGGGCAGAGATGAGGGGG	9
			5	95961691	95961713	31.66	CCCGCAGGCCCCCTGTCCCCCCC	9
			11	96341819	96341859	22.08	CCCCCTCCAAGGAGCCCCGCCCCAGAGGCCCCCCCTAGCCC	9
			10	97425900	97426009	22.99	CCCCCACAACCCGCCGCCCGCCGCCCGCCGCCCTCCGCCCTCCGCCCTCCGCCCTCCGCCCTCCGCCCTCCGCCCTCCGCCCTCCGCCCTCCGCCCTCCGCCCTCCGCCC	9
			9	98756517	98756539	24.32	GGGTGAGGGGGAGGGCGTGAGGG	9
			14	99510228	99510265	38.07	CCCAAAGTCCAGATTCCCCCTCCGGCCCACCCGGCCCC	9
			15	99714800	99714821	26.23	CCCCCCCCCCCACCCCCCCCCC	9
			14	104886868	104886892	24.35	CCCCCAGCGCCCGGCAAGCCCCCCC	9
			1	112688850	112688913	26.7	CCCTCCGATGCCCTTTCCCACCCGCCGCCCTGCCTCCCTCGAGCCCTGCCTTCCCTCACTTCCC	9
			2	113227207	113227239	23.34	GGGGATGTGGGGTGGGTATCCGGGCAGCGTGGG	9
			11	119346310	119346332	23.87	GGGAAAACTGGGGGAGGGCAGGG	9
			3	122362797	122362817	31.22	CCCTACCCTCCCCCCAACCCC	9
			12	124311792	124311843	29.17	CCCCGTGTCCCTGGCTCTCCCCACAGCCCCCCTCCCAACTCCCAAATCCCCC	9
			5	124648969	124648997	21.34	CCCCGCCTCCCTTTCCCATTGGCCCCCCC	9
			12	124778476	124778535	29.88	GGGGCTGGGGGGCTGTCCGCTGGGAGAGTCCGGGAGAAGCGGGGTGTAGGGGCTGGGGGG	9
			3	125519932	125519982	32.43	CCCACTGGCCCGGCCCGGCCCAGCCCAGCCCAGCCCAGCCCAGCCCGGCCC	9
			8	130092014	130092035	29.61	GGGCTGGGAGGGTCGGATAGGG	9
			8	130310139	130310166	31.11	GGGGGGGGGAGGGGGGTGAGGGGAGGGG	9
			2	130372324	130372381	23.4	GGGGCTCCAGCGGGCGCCGGGAGTGGGACGCAGACGGGGACGGGGACGGGGACGGGGG	9
			12	131915982	131916013	38.44	CCCCAAGCTGCCCAAACCCCCCACGGACCCCC	9
			12	132572532	132572599	23.22	CCCGTCCTTCCCTCCTGCCATCCCGGGACTGCCCACCCTGCTCCCACACCCCGGCCCCTTCGGGTCCC	9
			9	134812593	134812637	19.66	CCCTTTTCCTAGGGCCCCCCGGGTCCCCCTGGCCCCCGAGGACCC	9
			9	137010559	137010617	38.22	CCCCACCCCCCTGGCCCTGGCCTACCCCACCCAGGCCCCACCCTACATGCCCAGAGCCC	9
			9	137971369	137971397	22.03	CCCCATCCCCTCAGGATCCCCCTTCGCCC	9
			7	138861357	138861392	26.77	GGGGTGGGATGTACTGGGAGGCCGGGAAGGGAAGGG	9
			3	140688190	140688209	29.82	CCCTGCCCTCCCCCTACCCC	9
			8	141434131	141434165	32.35	GGGGGGGTGGGGGGTGGGGTGGGTGGTGGGTGGGG	9
			8	144313627	144313811	20.98	CCCCGCCGCCCCGCCTCCCCGCCCCGCCTCCCCGCCGCGCCGCCCCGCCTCCCCGCCCCGCCTCCCCGCCTCCCCGCGCCGCCGCCCCGCCTCCCCGCCCCGCCTCCCCGCGCCTCCCCGCCTCCCCGCCCCGCCTCCCCGCCTCCCCGCCCCGCCTCCCCGCCCCGCCTCCCCGCCCCGCCCCC	9
			8	144395554	144395603	33.65	GGGGTGGGGGCACAGGGGTCAGGGGATCCAGGGCTAGCCAAGGGCAGGGG	9
			1	154627915	154627934	26.1	CCCTCCCCCCACCCTCCCCC	9
			6	159233072	159233098	27.98	CCCTCCCGAGCCCACCCCAGGGTTCCC	9
			1	160087727	160087761	28.35	GGGGGCGGGGGAGGGGGCGGGTGGGGAAGCTGGGG	9
			2	178382584	178382608	30.97	CCCCCTCCCACGCCACCCCCACCCC	9
			1	178520635	178520677	28.23	CCCCAACTCTCTGCCCCTCCCTGGCCCTCCTCCCCCAGTCCCC	9
			3	184321731	184321763	24.71	CCCCCAGCTTGCCCCTCCGAATCCCCTGTGCCC	9
			3	196947528	196947554	31.44	GGGTGGGTGTGCTTGGGAGCACAGGGG	9
			1	197197531	197197593	25.24	GGGGAAGGGGACAGGAGGGAGAGAGGGAGGGAAGGAGGGAGGGAGGGAGGGAGCGAGGGAGGG	9
			1	201665586	201665605	26.01	CCCCACCCCCCCCACTGCCC	9
			1	205530218	205530246	20.57	CCCCCCAGCCGGGCCCAATAGCCCCACCC	9
			1	206911877	206911904	24.68	GGGCGGTGGGTGATTTGGGTGGTGGGGG	9
			2	216676704	216676745	27.72	GGGGCTGGGGGTGGGAGGGGGTGAGGGAAAGGTTGGGGGGGG	9
			X	49256823	49256894	31.36	GGGTAGGAGCTCTGGGGCACAGCCGAAAGGGTGCTGGGGGGACAGAGGGTGTCAGGGGAGGGGATAGGAGGG	9
			X	49286205	49286231	32.17	GGGTGGGGCAGGGGGTGGTGGGGAGGG	9
			X	71617466	71617488	20.1	GGGCGGGAACGGGGAGGAAGGGG	9
			X	153804620	153804652	35.46	CCCGGGACGTCGCCCCCTCCCAGCCCCGCCCCC	9
			X	154652434	154652488	27.93	CCCAGCCCCCAACCCACCACCCTCATCCGCCCAGCGCCTTCCCTGTCCTGGTCCC	9
			5	843751	844057	38.64	GGGGGTGGGGACGTGGGAGCAGTGGGGGCGCAGGGGCAGGTGTGGGGGGCACGGGGGCAGGGGGTGTGCACGGGGTGGGCAGGGGCGGGCGTGGGGGGCACAGCGGCAGGGGCATGCGGGGCATGTGGGACAGGTGTGGGGGCGGGGAGGCAGGGGCAGGGACACGCAGGGCATCTGAGGCAGGGGCGGGGGCATGCAGGGCAGGTGGGGGGTGCAGAGGCAGGGGCAGGGACACGCAGGGCATCTGGGGCAGGGGCGGGGGCATGCAGGGCAGGTGTGGGGGGCGCAGGGGTGGGGACGCGCAGGG	8
			16	23981651	23982390	33.36	CCCTTCCTTTTTTCCCTTTCTCTTCCCCTTCCCCTTCCCTTCCCCTTCCCTTCCCCTTCCCTTTCCCTTCCCCTTCCCTTCCCCTTCCCTTCCCCTTCCCTTCCCTTTCCCTTCCCCTTCCCTTCCCCTTCCCTTCCCCTTCCCTTCCCCTTCCCTTCCCCTTCCCTTCCCCTTCCCCTTCCCTTCCCTTCCCTTCCCCTTCCCCTTCCCCTCCCCTTCCCCTTCCCTTCCCCTTCCCCTCCCCTTCCCCTTCCCTTCCCCTTCCCCTTCCCTTCCCTTCCCCTTCCCTTCCCTTTCCCTTCCCCTTCACTTTCCCTTCCCCTTCCCTTCCCTTTCCCTTCCTTTTCCCTTCCACTTCCCCTTTCCCTTCCACTTCCCTTTCCCTTCACCTTCCCCTTC…	8
			19	50678730	50679142	36.36	GGGAAAACGGAGGGGTCAGGGTGATGGGGAAAGGTCAGGGTGATGGGGAGGGGTCAGGGTGATGGGGAGGGGTCAAGATGATGGGGAGGGGTCAGGGTGTGGGGAGGGGTCAGGATGATGGGGAGGGGTCAGGGTGTGGGGAGGGGTCAGGGTGATGGGGAGGGGTCAGGGTGTGGGGAGGGGTCAGGGTGTGGGGAGGGGTCAAGATGATGGGGAGGGGTCAGGGTGATGGGGAGGGGTCAGGGTGTGGGGAGGGGTCAGGGTGTGGGGAGGGGTCAGGGTGATGGGGAGGGGTCAGGGTGATGGGGAGGGGTCAGGGTGATGGGGAGGGGTCAAGATGATGGGGAGGGGTCAGGGTGATGGGGAGGGGTCAGGGTGTGGGGAGGGGTCAGGGTGATG…	8
			16	88712899	88713157	44.04	CCCTGCGGTGAGGCCCCGAGAGCCCCCCTTCCCCGGGCCCTGACCCCCACTCATGCCCCTGAGAGCCCCCTTCCCCGGGCCCTGACCCCCACTCATGCCCCTGAGAGCCCCCCTTCCCCGGGCCCTGACCCCCACTCATGCCCCTGAGAGCCCCCCTTCCCCGGGCCCTGACCCCCACTCATGCCCGAGAGCCCCCTTCCCCGGGCCCTGACCCCCACTCATGCCCCTGAGAGCCCCCCTTCCCCGGGCCCTGACCCCC	8
			16	89908580	89908848	31.4	CCCACCTCCCAGCTCCCGCCTCCCTCCTCCCAGCTCCCACCTCCCAGCTCCCACCTCCCACCTCCCAGCTCCCACCTCCCAGCTCCCACCTCCCTCCTCCCAGCTCCCACCTCCCGCCTCCCAGCTCCCACCTCCCGGCTCCCGCCTCCCAGCTCCCAGCTCCTGCCTCCCACCTGCCAGCTCCCAGCTCCCGCCTCCCTCCTCCCAGTTTCCACCTCCCAGCTCCCACCTCGCAGCTCCCAGCTCCCAGCTCCCACCTCGCAGCTCCC	8
			16	89948826	89949138	20.55	GGGGCCGGCGGGGTCGGGGCCGGCGGGGACGGGGCCGGCGGGGACGGGGCCGGCGGGGACGGGGTCGGCGGGGTCGGGGCTGGGAGGGACGGGGCCGGCGGGGACGGGGTCGGCGGGGACGGGGCTGGGAGGGACGGGGCCGGCGGGGACGGGGCCGGCGGGGACGGGGCCGGCGGGGTCGGGGCTGGGAGGGACGGGGCCGGCGGGGACGGGGTCGGCGGGGTCGGGGCTGGGAGGGACGGGGCCGGCGGGGACGGGGCCGGCGGGGACGGGGCCGGCGAGGTCGGGGCCGGCGGGGACGGGGCTGGGAGGG	8
			4	185471068	185471336	34.56	GGGCTGTTCTGTCGCGGGTCGTGGCGTGGCGGGGCTGAAGGTGGGGGCGGGGCAGAGGGATGGGGCGGGGCAGGGCTAACGGCTGGGGCGGGGCGGAGGGAATTAGGAGGGGGCGGGGCTGAAGGCTGGGGCGGGGGGGCGGGGAGGGCGGGGAGGGCGGGGCGGAGGGAATTAGGAGGGGGCGGGTTTGAAGGCTGGGGCGGGGCGCAGGGATGGGATGGGGCGGAGAGACTGGGCGGGACCTGTGGGGGCAGAGGAATGGGGCGGGG	8
			16	796967	797018	19.7	GGGAGCCCCCCAGGGCTCGAGGGTCTGCTGGGGGGCATTGGGGAGAAAGGGG	8
			19	856116	856159	24.65	CCCCTGTCCCCACCCCCGGGACCCGGACCCGGCCAGCAGGACCC	8
			4	947733	947759	21.84	CCCCGCCATGTCCCAGCCCCGGACCCC	8
			4	968215	968290	31.83	CCCAGCACCCACCCAACCCCGCACCTCTCCTGCCCCACCCCCACCCCCTCGACTTCCCAGCGCCCACCTGGACCCC	8
			11	1020138	1020164	26.57	GGGGTGTCTGGGTGGGGCTGGCAGGGG	8
			1	1035158	1035192	32.46	GGGGCTAGCGGTGGGGGGGGGGGGGTGGGCAGGGG	8
			19	1230865	1230916	27.62	CCCCTCCTCCCCACCCACCGCCCTACCCTTACCCAGTCTCTCCCTGCTTCCC	8
			1	1293734	1293810	23.06	CCCCTGCCCTGGAGGCCCCGCCCCTGCCCTGGAGGCCCCGCCCCTGCCCTGGAGGCCCCGCCCAGCCCCGAGGGCCC	8
			16	1401524	1401545	29.84	CCCGCCCCCCCCACCACCGCCC	8
			19	1482864	1482897	37.11	CCCCGCCCACCACAGCCCCGCCCCGCCCTCACCC	8
			16	1999560	1999632	28.36	GGGGCAGGGGAAGGACCCCAGGGGCCTTGGGAGCCCAGGGGGTTCCTTGGGGGCACTCCGAGCAGGGGCCGGG	8
			19	2113348	2113382	33.06	GGGGGCGGGGGCGGGGGCGGGGGCAGGCGGTGGGG	8
			11	2132837	2132861	28.05	GGGGAGGCGGGGCACGGGGACTGGG	8
			16	2768990	2769020	33.75	CCCACAGGGTCCCCAGCCCCACCCCAGCCCC	8
			16	2832150	2832173	22.01	GGGTCGCTAGGGTGGGGTATGGGG	8
			1	3505381	3505407	27.2	CCCTGGCGCCCCCCGCCCCCAGACCCC	8
			16	3589583	3589612	25.7	GGGTGGCCCCCGGGGTGGGGACGGGAAGGG	8
			20	3693027	3693046	24.02	GGGCCAGCTGGGCGGGCGGG	8
			16	3770703	3770731	20.93	GGGGTGCTCTGGGTTTGGGTAGCACTGGG	8
			8	4135349	4135434	23.75	GGGAAAGGAGGGAAGGAAGGGGAAAGTGGGAAAGAGGGGGAAGGAAGGGGAAAGAGGGAAAGAGGGGGAAGGAAGGGGAAGGAGGG	8
			16	4337117	4337152	24.74	GGGGGCAGTGGGGGTGGGGGGGGCATGGGCCCTGGG	8
			16	4682794	4682847	30.87	CCCCTGCCCACCCTCTCCTCTGTCCCCAGCACCCTACGGTCCCCGTCTTCCCCC	8
			17	4720541	4720583	36.23	CCCTTCCAGCACCCACCCCCACACCCCCTCTTCCCGTCCCCCC	8
			17	4891554	4891612	36.8	CCCAGCCTCCCATGACCCCGACCCTGCCATCCCCGCACCCACTGCCACGCCCAGTGCCC	8
			17	4944975	4945000	34.9	CCCCCACTGTCCCCTCCCTCTTCCCC	8
			7	5298947	5299042	31.02	CCCTTCCACTCCAACCCCATCCCACTCCATCCTCCCTCCAGGAGCACCCAGCCCCGGCCCTGGCCCCCAACGAGTCCCCAAAGGACAGCCCAGCCC	8
			19	5914935	5914958	19.9	CCCAGCCCCCCATGTCCCAGGCCC	8
			11	6219053	6219075	26.3	GGGGGGGTGGAGGGGAGGGAGGG	8
			17	7289534	7289579	25.58	GGGGCTGCGGGCTGCCGGGGGCCAGGGGCCTGCTGGGGGCCAGGGG	8
			17	7427260	7427284	33.38	CCCCCATTCCTCCCAGCCCTGGCCC	8
			17	7581531	7581563	30.87	GGGCACTGAGGGGGTTGGGGTGTGGTGGGGGGG	8
			19	7747422	7747476	23.63	CCCTTCCCCCTTCCCAGAATCCCAGCGTCCCAACCCAGCCTCACCCAGGAGGCCC	8
			10	8009143	8009198	25.94	CCCCACCGCCGGCCCCCGCGCCCGCCCCCGGCCCCATGCTCGTCAGCCCTGCGCCC	8
			7	8532469	8532500	27.65	GGGGGGGGGGGAGGGGGCTGCTTTTTACAGGG	8
			2	9393484	9393525	35.47	CCCCTGACCCCCACGCCGCCCCCACCCGTTGCCAAGACGCCC	8
			2	9630456	9630499	20.47	GGGCGCGGGGCCGGGGCCGGGGCGGAGGGCGAGGAGAGCGAGGG	8
			17	9712061	9712081	25.99	CCCCCTGCCCCTCCCTGCCCC	8
			19	9811064	9811093	27.06	GGGGGAGGGCATTTCTGGGGTGACGAGGGG	8
			19	10089862	10089888	26.09	CCCCCCCACCTCATCCCCACCTGCCCC	8
			19	10259572	10259614	29.39	CCCCGGCCTGACCGGCCCCCCGCCCCGCCCCCACCCCGCCCCC	8
			19	10259721	10259800	37.47	CCCCTCTACCCCTTCAGCCTGCCCTACAGCGACTTCCCCCGACCCCTACCCCACGCTACCCAGGGCCCAGCGGCCACCCC	8
			8	10608887	10608926	25.49	CCCCTGGCTCAGCCCCGGCCCCAGCCCTCCCTCAGCTCCC	8
			19	10984201	10984222	23.24	CCCCGGGCCCTGGCCCTTCCCC	8
			19	11402036	11402077	24.1	GGGCATGCAGGGCAGCCAGGATGGGCGGGTGGGGGCTCAGGG	8
			3	13609671	13609705	34.96	GGGTGGGGTGGGGCGGGGCGGGAGGCTGGCCTGGG	8
			1	13780693	13780728	36.52	CCCCACAGATCCCTCTTCCCCTCCACCCTGTCCCCC	8
			3	14443955	14443978	24.13	CCCTGCTTTCCCTGGCCCCCCCCC	8
			19	14516789	14516812	25.74	GGGCGGGCTCTTGGGCAGAGCGGG	8
			19	15464351	15464384	29.68	GGGTCCATGGTTGGGGGGGGGGGTCTCCTGGGGG	8
			11	18701221	18701265	27.33	GGGAGGAGTCCTGGGGCTGGGGGATAGAGGGTCCTGGGCTGTGGG	8
			1	19657014	19657052	36.43	CCCAGCCCGGCACCCACCCTCACCCCCATCCCCACCCCC	8
			11	20156623	20156663	27.52	GGGGCTCCGGGGGACGCACGGGGGCGGGGAGTGGAGTCGGG	8
			13	20988493	20988510	35.23	GGGGGCGGGCAGGGAGGG	8
			16	22138462	22138498	19.24	CCCAAGAAGCTCTGCCCTCCCAGGCCCACCGTCCCCC	8
			10	22591736	22591760	32.91	GGGCCTGGGAGTCGTTGGGGAGGGG	8
			8	23323692	23323722	27.67	GGGATTTTTTTTTTGGGGGGGTGGGGGTGGG	8
			14	23359501	23359570	41.78	GGGGCAGGAGAGGGCACTGGGGAGGGGCTGGGGGCCTCAGGGACAGGCAGGGCAGGCAGAGGGCGGCGGG	8
			14	23359587	23359617	30.84	GGGGAGCCGGGGCCTGTGTGGGGGTGGGGGG	8
			14	23359936	23360027	33	GGGGGCTGCGGGGCAACCCGGGTCAGAGGGTGGGAAAAGGAGGCAGGGCAGTCATAGGGGCCACTGGAGGGCACCCGGAGGGCGGTGGGGGG	8
			16	23380662	23380745	41.04	CCCCCCGCAGCCCCAACACTGGGCCCTACCCCAGTGAGCAGGCCCTGCCCATCCCAGGCACCCCGCCCCCCAACTATGACTCCC	8
			15	23647262	23647303	34.38	GGGCCATTGGGGTCCCCGGAGGGGGAGGGTGGGACATTGGGG	8
			13	24278964	24278994	25	CCCTCCTTCCCTCCCTCCCTCCCTCCCTCCC	8
			14	24316787	24316829	23.99	GGGGCGTGGAGGGCGTGGAGGGCGTGGGAGCGTGGGAGGCGGG	8
			4	24800665	24800711	29.95	CCCCCCACCCCTCCCCACCCACCACCGCTCCCGCGGGAAGCCAGCCC	8
			10	25175381	25175398	29.45	CCCCCCCCTCCCGTTCCC	8
			1	26952355	26952377	28.12	GGGCGGGGGTGTCCAGGGCGGGG	8
			2	27523468	27523499	27.69	CCCAACCCTGCCCACTTCAGCCCAGCCCGCCC	8
			22	27982294	27982328	22.35	GGGCGCGCGGGGGCTGTGGCGGGAGGGCCGGCGGG	8
			16	28487537	28487570	29.41	GGGGGCTGAGGGGGTGAGAAGGGAAGGGAGGGGG	8
			17	28537362	28537391	22.86	CCCACGCCCCCCACGGCCCCTGCAGGCCCC	8
			16	28871935	28871958	36.95	CCCCTCTCAGCCCCCTACCCTCCC	8
			6	31636216	31636248	34.04	CCCCTATACCTACCCCCCGGCCCAGCCCCTCCC	8
			20	31844701	31844725	31.81	GGGGTGGGTGGTGCAGGGGAGGGGG	8
			6	32041184	32041209	25.94	CCCGTACGAACCCCTCCCCTCCCCCC	8
			8	32356475	32356503	30.24	CCCCCCCCCCACCCGCCGGGCCCCACCCC	8
			21	32477704	32477902	25.65	CCCCCGTACGCCCTCACCTCCCCCGTACGCCCTCCCCTCCCCTCCCCCGTACGCCCTCCCCTCCCCCGTACGCCCTCCCCTCCCCCGTACGCCCTCCCCTCCCCTCCCCCGTACGCCCTCCCCTCCCCCGTACGCCCTCACCTCCCCCGTACGCCCTCCCCTCCCCTCCCCCGTACGCCCTCCCCTCCCCCGTACGCCC	8
			21	32645669	32645706	34.49	GGGGGAGCCGGGCGTGTGGGAGGGGCGACCGGGCGGGG	8
			18	32772071	32772127	20.89	CCCTCTGCTTGCATCCCGCCCGCGCGCCGGCCCGCCGGCCCGCCGGCCCGCCCGCCC	8
			6	32828676	32828708	26.54	CCCCCACCCCACCCCACCCCACCTCTCTACCCC	8
			6	33451830	33451856	38.43	CCCCCCCAGCCCCACCACCCCCACCCC	8
			11	33700456	33700556	27.15	GGGCCAGGGCGAGGGCCAGGGGCGCTCGCTGGAGGGACCCAGGCCGGGTGGTGGCGGGGGCGGGGGCGCCGGGGCGGGGAGCGCCTGGGACAGGGACCGGG	8
			13	34942932	34942962	28.78	GGGGGCAGCGGGATGGGGGAGCTAAGGGGGG	8
			9	35075725	35075764	23.33	GGGCCCTGGAGGGGAGGGGGGTGGGGAGAACTGGAGTGGG	8
			11	35206653	35206677	26.06	GGGTGGTGGGGGTTGGTGGGGGGGG	8
			18	35244756	35244781	27.21	GGGGACGGGGCGGTGGGGGGCGGGGG	8
			19	35721191	35721251	26.61	CCCGGGAGCTGCCCCCTCCTCCCCCAGCCCCTCCACCTCCCCCGGCCCCCTCCCCACCCCC	8
			19	36371982	36372012	23.55	GGGATGGAGGGAGGGAGGGAGGGAAGGAGGG	8
			6	36742285	36742358	30.17	GGGGGGACGCAGGGGGCGTGCGGGCTGGGGACTGCGAGGGCGAGTGGGTTGGTGCTGCGGGTGGGGGACGCGGG	8
			2	37126455	37126486	30.33	CCCCCACCCCCCCGCCTCCCCACTCCTTTCCC	8
			18	37275050	37275116	21.03	CCCTCTGGTCTCCCTCCGCCTCGCCCCTCCCTCCGGGGCATCCCTCCCGGCCCCGCCCCGCGCACCC	8
			22	37641099	37641131	26.63	CCCCCCCCCCCCCACCACTCCCCGCAGCACCCC	8
			22	37655621	37655657	32.21	CCCCACTCCCCCAGCTATCCCCCCTCAGCCCCGCCCC	8
			22	37973540	37973573	25.31	GGGGCTGTGGGACTGGGGCCCTGAGGGGCTGGGG	8
			22	38427029	38427049	30.63	GGGAGGGGGCGGTGGGGCGGG	8
			7	38503483	38503506	30.72	GGGAATTTGGGGCGGGGGGGTGGG	8
			17	39184867	39184887	30.34	GGGGGGGGAAGCAGGGAGGGG	8
			1	39413287	39413312	34.28	CCCACCCCAGAGGAGCCCACCTCCCC	8
			1	39413560	39413585	30.91	CCCACCCCAGAGGAGCCCACCTCCCC	8
			22	39430098	39430119	20.06	CCCGGCCCGCCCACTCGCTCCC	8
			4	39459153	39459203	29.55	GGGGCCCCGGGTGAGCGGCGGGGCGAACGGGTTTGGGCGTGGGGTGGGGGG	8
			22	39684294	39684348	21.7	CCCAGCAGCACCCCCAAGTCCCTTCTCCCCGGATGCCTCCAGCCCTCTCCTGCCC	8
			19	40504141	40504159	34.2	GGGGGGGCGGGGATGCGGG	8
			11	40857951	40858007	33.04	GGGAAAGGGAAAGGGAAAGGGAAAGGGAAAGGGAAAGGGACAGGGACAGGGACAGGG	8
			17	40866879	40866901	29.39	CCCCCAAATCCCATCCCCAGCCC	8
			19	40875630	40875664	37.91	CCCCGCCCTGACCCCGCCTTTCCCTGGCCCCGCCC	8
			15	41031514	41031654	31.99	GGGGAAGGGAGGAAGGAGAAGGGAGGAAGGGAGGAGGGAGGAAGGGAGGAAGGGAGGAAGGGAGGAAGGGAGGAAGGGAGGGAGGGAGGGAGGAAGGGAGGAGGGAGGAAGGGAGGAAGGGAGGAAGGGAGGAAGGGAGGG	8
			19	41305792	41305822	33.2	CCCGGCCCCCTATACCCCACCGCCACCCCCC	8
			19	41383728	41383757	20.68	GGGCCAAGGGGGACATCCAGGGGGCAGGGG	8
			17	41571916	41571947	28.07	CCCCCGCTGCCCAGGCCGCCCCCGCCACCCCC	8
			7	41699938	41699967	28.24	CCCTCCCACCCCCCACCCCTCCCCACCCCC	8
			19	42092196	42092217	29.99	CCCCGCCCCCGCCCCCACCCCC	8
			6	42106677	42106734	23.2	GGGGGAAGTGGGGGTGCTGGGGGAGGGAGGGGGGGTGCAGGAGGGGGCAGGGGAGGGG	8
			17	42190666	42190694	19.64	CCCCCGCCCACTGCCCCACTGCCCGGCCC	8
			17	42794636	42794660	30.5	CCCTGCCCGTCCCCCTCCCAGACCC	8
			5	43291074	43291104	34.95	CCCATACCCCCACCCCATGCCCACCCCACCC	8
			15	43617934	43617965	24.52	GGGTGCATGGGGGCCGAGTTGGGGTAGGGGGG	8
			17	43661410	43661429	36	GGGGTGGGCGGGTAGTGGGG	8
			19	43747724	43747770	26.47	GGGTGGCGCAGGGGCTGCAGGGGGTGGTGGGGCGGTGCCCTCAGGGG	8
			17	44148950	44148977	34.62	CCCCAGCAGCCCACCCATCCCTCCACCC	8
			6	44154731	44154764	24.66	GGGGATGGGGATGGGGCTCCTGGGAGCTCAGGGG	8
			17	44314675	44314699	27.47	GGGGGGGGGGGGGGCGCTCCAGGGG	8
			1	44354931	44354957	20.29	GGGGAGAGTAAGGGGAGGGGCGGGGGG	8
			17	44375668	44375701	34.53	GGGCCGGGTGAATGGGGGAGGGGCTGGGGATGGG	8
			20	44428338	44428377	28.39	CCCCCAGCGATGCACCCCATGCCCACCACCCCCTGCACCC	8
			19	44878649	44878666	28.89	CCCGGCCCTCCCGCCCCC	8
			22	44916502	44916520	38.33	GGGGAGGGCTGGGCTGGGG	8
			19	44992940	44992986	25.72	CCCCTGCGTCCCGGCCCCCTCGCCTCCCCTCCCTGTCGCCCTTTCCC	8
			17	45115277	45115334	27.9	CCCCCGCTTCCCACATCCGTCCTCCCACCTTCCCCCCCTTCCCCACCCCACCCATCCC	8
			19	45158698	45158735	27.67	GGGGCGGGCAGGGGCCGGGCATCAGTGGGCTCGCTGGG	8
			21	45224477	45224597	42.11	GGGTTCTGGGAGCCCTGGGTGGGGCAGCTGTGGGGAGGAACTGGGTTCGGGGAGCCCTGGGCGGGGCGGCTGTTGGGGGGAACTGGGTTCGGGGTGCCCTGGGCAGGGGGCTACTGGGGGG	8
			17	45286806	45286851	34.71	GGGGAAGGGGTGCGTGGGCAGGGGCAGGGGGCCTCCGTCCTGGGGG	8
			7	45657884	45657923	32.67	GGGTAAGTCGGGGATGGGGTGGGGAGGGGAGGGAGGTGGG	8
			19	46329367	46329390	21.69	CCCTTGAGCCCTCCCTGCTACCCC	8
			21	46543544	46543610	36.63	CCCCCAGGCACTCCCCCAGGTGGACCCCTGTTTCCCATGACCCTCCACAGCCCCCGGGCTGTACCCC	8
			3	47004247	47004283	35.45	CCCAGACCCCAGCCTGGCCCCATCCCACCCCATACCC	8
			11	47335991	47336016	30.97	GGGTGGGTTCGCTGGGGGGACCTGGG	8
			1	47438831	47438851	20.1	CCCACACCCGCACCCTCACCC	8
			19	47694180	47694247	36.7	CCCTCTGGGGGACAGCCCCCACCTGCCCTCCCCACACCCCACCCGGCCCCCTTCCCGCCCACCCTCCC	8
			19	47694263	47694317	36.42	CCCGCCCTCCCTCAGAGCCACCCTTGCACCCTTGCCCCCCACCCCAGGCCCCCCC	8
			19	48629013	48629054	40.59	CCCTAACCCCAGACCCAGCCCCGCCCATGGCCCACTCACCCC	8
			10	48731571	48731597	32.46	GGGTGCATTGGGAGGGATGGGCAGGGG	8
			12	48815737	48815781	40.23	GGGGGGGGTGTGGGGTCGTGGGAAGGGGGTTCCCCACTGGGTGGG	8
			17	48999189	48999213	32.12	GGGGGGGGTGGGGGGGCCGCGGGGG	8
			3	49012519	49012543	24.95	GGGCGTGGGTACCGGGGATTGGGGG	8
			12	49031830	49031850	24.14	GGGGCAGGGAGCCGGGGTGGG	8
			12	49041176	49041245	38.44	GGGGGGATAGGTGGGCGGTGCCGTGGGGAAGCGGGGCTCCAGGGGATAGGCAGGGGCCAGTCCAAAGGGG	8
			12	49042282	49042309	26.9	GGGGCTGTCGGGCTCACCGGGTTCCGGG	8
			12	49050254	49050279	37.37	GGGCTGGGGCAGGGCTGGGGGCGGGG	8
			17	49298522	49298575	30.29	GGGAGGTGAGGGACTGGAGGGATGGGAAGGTGGTGTGGGTGGTGAGGGTGTGGG	8
			19	49461159	49461357	43.85	GGGTCTGAGGGAGGAGGGGCTGGGGTCTGGATTCCTGGGTCTGAGGGAGGAGGGGCTGGGGTCTGGACTCCTGGGTGTGAGGGAGGAGGGGCTGGGGTCTGGACTCCTGGGTCTGAGGGAGGAGGGGCTGGGACCTGGACTCCTGGGTCTGAGGGAGGAGGGGCTGGGACCTGGACTCCTGGGTCTGAGGGAGGAGGGG	8
			12	49632997	49633020	25.68	CCCCCCCCCCCACCCAGAGGGCCC	8
			19	49650938	49650959	26.19	CCCTGCCCCACCCCCTGCCCCC	8
			3	49661070	49661114	24.55	CCCAGCCCACCAGGCCCCCACCTACCCTGGCCCCAGCACGTACCC	8
			19	49677930	49677974	27.02	CCCCCGCCGACCCCGTTTCCCCTCCCAGAATTCTCCCCCTCGCCC	8
			3	49859257	49859301	31.11	CCCCTCATCCACTCTCCCACCCTCCTGCCCATCCCCTGCCCCCCC	8
			22	49864929	49864952	27.96	CCCAGCAAGCCCCCCCCCCCCCCC	8
			12	49975587	49975609	21.63	GGGGACAGGGGCAGGGGCAGGGG	8
			17	49991533	49991552	31.61	GGGTTGGGCGGGGGCCCGGG	8
			12	50077287	50077305	32.98	GGGTGGGACGGGCAATGGG	8
			19	50224011	50224058	31.97	CCCTACTCCACATGCCCGGTTTCCCCAGTCCCCCTTCCCCCACCCCCC	8
			22	50721195	50721257	32.04	CCCAGGCGCCCTCCCGGTCCCCCACACCCGTGCACAGTCCCGACGCCGACCGCCCCGGACCCC	8
			19	50794899	50794919	25.73	CCCCGGCCCGGCCTCCCGCCC	8
			17	50841022	50841047	30.83	CCCCCCACCCCTCCCTGCCCCCTCCC	8
			12	52054911	52054974	23.06	CCCACCGGCCCCAGCCCCAGCCTGGCCCAGAGCCCCCTGAAGTTGTTCCCCTCACAGGCCACCC	8
			12	52171701	52171755	34.54	GGGCGAGTCCATCCTGGGGGTGGGGGACGGGGGGGTGGGAGAGGGATATGATGGG	8
			12	52848709	52848774	37.96	CCCAGGCCCACCACTCCACTCCCCAAACCGCACCCCCAGCCTACCCCCTGACCCCCAGGTACTCCC	8
			1	53509854	53509895	36.42	GGGCTGGGCAGAGGCGGGGGTGGAGGGCTCTGGAAGGGTGGG	8
			19	54148282	54148318	31.6	CCCCGCCCCCGCAGCACCCCCAAGTGCCCTGGGCCCC	8
			19	55078242	55078297	37.42	GGGAAGAGGTGCTGGGGGTCTGGACTCCTGGGTCAGAGGGAAGAGGGGCTGGGGGG	8
			16	56878022	56878107	32.36	CCCTCCCTCCCTCTCTCCCTCCCTCCCTCCCTCCCTCTCTCCCTCCCTCCTTCAGGACCCTGCTATAGCCATCCCCAAGGGGACCC	8
			16	56973517	56973539	35.35	GGGTGGGGCTGGGCTGCTAGGGG	8
			19	58037849	58037892	33.99	CCCAAAGCCCCTGCCTCCCCCAGACGCCCCCAGACCCCAACCCC	8
			17	58756100	58756144	19.22	CCCGAACCCGAACCCGAACCCGAACCCGAGTCCGAGCCCGAGCCC	8
			11	59504351	59504373	21.73	CCCGGCCCTTCACTGCCCTCCCC	8
			11	61281025	61281076	30.28	GGGGCAGAAGGGGAGGATGTGGGTAGTCGTGGGGTGGGAGATGGCAGGCGGG	8
			20	62333826	62333889	33.94	GGGGCTTGGGAGTGGGGTGGGGTGGGGTGGGCTGGGCTGGTGGGGCAGGGGCTGTGGCCCAGGG	8
			20	62334734	62334788	23.36	GGGCTCAGGGCTCAGGGCTCAGGGCGAGGGCGAGGGCGAGGGTGAGGGCGCTGGG	8
			11	62605802	62605851	24.93	CCCCTCTCTCACACCCCTTTGTCCCTTCCTCCCCTGAGCCCTTAACCCCC	8
			17	64001180	64001254	26.86	CCCTATTTGATGCCCTCCCCGGGTGCCCTGCTGCCCTGGCCAGCCCCCTTCTTCCCCACCCCTGCTTGTCAGCCC	8
			11	64740161	64740178	25.48	GGGCTGGGGGGGCAGGGG	8
			11	65540704	65540743	31.47	GGGCGGGGCCTACAGGAGGGGCGGGGCCTACAGGGCGGGG	8
			11	66426130	66426161	29.61	GGGGGGGGGGAGGTGGGAGGGCAAGGGAGGGG	8
			11	66860124	66860154	23.49	GGGGGGCTGCTCGGGGCAGGGTGCCGGGGGG	8
			16	67543045	67543076	35.25	CCCCACTCCCTCACCCCCAACCCCTGCACCCC	8
			11	68448935	68448960	32.81	CCCCTATCCACCCCCACCCACGCCCC	8
			15	69033048	69033084	31.53	CCCACTGGCTGACGGCCCCCGCCCCCCGCCCACGCCC	8
			11	69813806	69813832	30	GGGTGGATGGGTGGATGGGTGGATGGG	8
			7	70771584	70771610	23.85	CCCCCCTATGATCCCACCCACTGGCCC	8
			15	72346201	72346230	22.08	CCCAACCCTCCACCTCCCCCCCGAAAACCC	8
			5	72460906	72461052	27.81	GGGGAAGGGCGAGGACGAGGGCACGAAGAAGGGGAACATGAGGCCCGGGTGGACTTTGGGGTAGTAGGGGTAGGGCGTGGGCAGGAATGGAGTGGGCGTTGGCTGGGGCCACACGGCGCTGGGCTTAATGGGTTCCTGCTTGACGGG	8
			11	72726771	72726796	34.19	GGGGCGGGATGGGTGGGGCAGCGGGG	8
			15	73946380	73946411	27.68	CCCCAACCCCCCCTCATCTCCCCCGCCGTCCC	8
			11	74467262	74467283	30.57	CCCACCCCTCCCCCACTCCCCC	8
			15	75207077	75207107	29.83	CCCCTACCCCTCTGCCCCTCTCCCAGCACCC	8
			17	75496266	75496310	20.07	CCCCCACCCTGAGCAGCATTGCCCTGGATCCCCTGTACCCATCCC	8
			17	75901943	75901968	28.18	GGGATACGGGGGTGGGGGGGGCAGGG	8
			9	75950145	75950164	24.92	GGGGGGGGCGGGGAGGGGGG	8
			17	76540252	76540275	30.51	GGGGGGGGGGGGCATGGGGCTGGG	8
			17	76940481	76940507	24.2	CCCGCTTCAGCCCGCCCCACAGCTCCC	8
			10	77353971	77354003	28.54	GGGGGGGGGGGTGGTGGGGGTGGAGGGGTGGGG	8
			15	77613995	77614039	27.71	CCCCTTCCCCTGCCCGGCCGCCCGGGGGTCCCTGCCCCCCGCCCC	8
			17	78802152	78802336	36.39	CCCACGCGGTCCCCCACCCCCTCGCCCGGTGCACACCCACGCGGTCCAACCCCTCGCCCAGTGCACGCCCATGCGGTCCCCCAACCCCTCGCCCGGTGCACACCCATGCGGTCCCCCAACCCCTCGCCCGGTGCACACCCATGCGGTTCCCACCCCCTCGCCCGGTGCATACCCATGCGGTCCCC	8
			14	79227785	79227854	35.05	CCCTCCTCCCTTCCTCCCTTCCTCCCTCCCTTCCTCCCTTCCTCCCTTCCTCCCTCCCTTCCTCCCTCCC	8
			17	80205071	80205118	20.42	CCCTGGTGCCCTATACCCTGGTGCGGCCCCATCGACCCGCCCGGCCCC	8
			16	81678636	81678657	19.64	CCCCCCCCGCGTGCCCGCCCCC	8
			10	82968647	82968693	30.96	GGGAGGAAGGGAGGCAGGGAGGGAGGGAGGCAGGGAGGGAGGAAGGG	8
			16	84191424	84191519	21.1	GGGACAGTGGGCCTGGGGCAGGGGCCGGAGTCGGGGAACTGGGGGCAGCCCGGGCGTGGGAAAACTTGGGGGAACAGATGGGGAAGGCCCCGAGGG	8
			16	84195705	84195766	21.29	GGGCCCCCGGGGCAGGCGGGGGATGGGGCTCCCTCGGTTGGGCTGCTGGGTGGGGGCCAGGG	8
			4	84678953	84678993	22.27	GGGATTGGGGTGGGGGTGGCTAAGGGGGCCCTGCAGATGGG	8
			2	85302566	85302596	33.45	CCCCCGGCTCCCCTCCCACCCACCTCTCCCC	8
			16	87603422	87603488	24.89	GGGGCGCTACGGGGTGCGGGAGTGCGCGGGCAACGGGGCCAAATACGAAGGGACCTGGAGCAACGGG	8
			16	87689759	87689836	31.38	CCCTCCGACCTGACCCCCGACGACAGCCCCCTGCAGAGCTTCCCCACCAGCCCCGCGGCCACCCCGCCGCCCGCGCCC	8
			9	93259390	93259439	35.11	CCCACACTGCCCCCACAACCCGTGCTGCCCCCGCAACCCACGCTGCCCCC	8
			9	93289289	93289345	26.87	CCCAGCTCCCAAGCCCACCCCTGGGGCCCACCGTCCCCCCACAGCCACCCTCGGCCC	8
			9	93561172	93561206	25.06	GGGCTGGGAGCAGGCGGGGCCGTGGGGGCCGGGGG	8
			2	96692016	96692072	33.42	GGGCGGGGGGGGGGGACAGGGTGGGGGCAGTCAGAGGGAGCCGCTGGGGTCCTGGGG	8
			7	100688050	100688075	23.4	GGGCATGGCAGGGGACGGGGGTGGGG	8
			7	100966570	100966616	22.14	GGGGGGCGGGGCCGGGGGGCGAGGGCAGCCAAGGGGTCCCAGGCGGG	8
			7	101163299	101163387	28.55	GGGAGCGGGGGCGGGGGGCGGGGGCTGCGGGGAGCGGACGTGGGTGGGGGCGGGGGCGGCACGGGGGGGCGGCACGGGCTCGGGAGGGG	8
			11	104036758	104036819	25.32	CCCGCCCCAGCCCGCCAGTGAGCCGCCCATGCCCTCTGCTAGCCCGGCCCGCCCGGGCCCCC	8
			7	106660545	106660580	20.94	GGGCTGTAGGGGGCCCCGGGGGGTCGGGTACCAGGG	8
			13	112068327	112068393	21.82	CCCGCACGCGCACCCCGCGCACCCGCACCCGCACCACCCGCACGCGCACCCGCACAACCCGCAGCCC	8
			12	119019941	119019961	24.57	CCCCCCGCTCCCCCCCCCCCC	8
			11	119363935	119363973	38.4	GGGCGGGAAAGGGGGCGGCGGGGGGGTCCTCGGGCAGGG	8
			5	119452478	119452518	26.57	CCCTCGTCCCGCCCCCGCCATTCCCCGCCTCCTCCTGTCCC	8
			8	124078710	124078736	37.05	GGGATGGGATGGGTGGGAAGGGATGGG	8
			10	127738850	127738892	27.87	CCCACGCTCCCCAGACCCTTAACCCCTCCCCTGGCTTCGCCCC	8
			9	127916446	127916491	23.62	GGGCTGCTGTCTCCAGGGCTGGGGCTGGGAAGGGGTGGGAGCCGGG	8
			9	132572500	132572523	33.19	CCCACCCCTAGCCCCTCCCTCCCC	8
			3	133928493	133928545	23.73	GGGGGCCCCGTGGGTGTGCTGGGTAGGGGTGGAGTGTGCTGGGAGCACGCGGG	8
			3	134485992	134486008	27.45	CCCCCCCCCCCTCCCCC	8
			9	134909668	134909699	19.15	GGGGGCAAAGGGGCAGCTGTGGGCGTCATGGG	8
			9	135703991	135704034	22.45	GGGGAGGGAGCAGGACCTGGGCTTGGCTGGGCTCGGGAGCGGGG	8
			9	135756969	135757036	29.87	CCCCACCCTCCCCACCCTCCCCAGCCTCCCCCACCTCCCCCACCCTCTCCTATTTCCCCACACTTCCC	8
			9	135757389	135757420	29.3	GGGGCGGGGGGTGCAGCTGGGACTTGGGGGGG	8
			9	136371510	136371539	34.37	GGGCTGGGGTGGGTGGGCCTGGGGGCAGGG	8
			9	137040070	137040090	35.36	GGGTGGGGGGGGATCGCTGGG	8
			9	137225100	137225138	31.82	CCCCATCTCTGAGCCCCGCCCCATGGCCCCGCCCCTCCC	8
			9	137232949	137232972	26.46	GGGTGGTGGGGGGGGCAGGGTGGG	8
			8	140597467	140597501	26.85	CCCCCCCACCCCCCCCCCCCCGCCCCAGGCCTCCC	8
			5	141940431	141940455	27.9	CCCACCGCCCACCCCCCACAATCCC	8
			8	144398471	144398520	23.06	CCCCCCGCAGGGGACCCCAGCCCCAGGTCCCAGGTCCCAGGCCCTGCCCC	8
			8	144537611	144537627	28.12	CCCCATCCCCCCCGCCC	8
			1	146019429	146019473	32.56	GGGCGGGGCCCCGGGGCGGGGGAGGGGCTGTAGGGCCCTGGCGGG	8
			6	148544473	148544512	20.94	CCCTGTTCCCATGGGCCCCAGTGGGGCCCTCCCCAGTCCC	8
			7	149224769	149224793	21.01	GGGGGTCCCCCAGGGTGGGGCAGGG	8
			7	150950149	150950169	29.26	CCCGCCCCCCACCCCATACCC	8
			3	151446094	151446113	25.96	GGGTTAAGGGGTGGGAAGGG	8
			1	152787333	152787412	38.97	CCCCCTCCCAAGTGCACTCCCAAGTGCCCTCCCAAGTGTCCCACCCCCAAATGCCCTCCAAAGTGTCCCCCTAAGTGCCC	8
			1	153986247	153986270	26.9	GGGGGAGCCGGGGGAGGGGTGGGG	8
			1	156705337	156705360	19.42	CCCCCCCTTGCCCCACCTGGGCCC	8
			5	157472828	157472855	31.68	CCCACCCCCTTCTCCCGCCCCGGAACCC	8
			6	157672625	157672682	29.37	CCCCACCCTCCCCGCCCGTGCCCTGTCCCCATCCCTGTCCCTCCCCACCTCTGCCCCC	8
			7	157837150	157837192	40.49	CCCTTCCGTGTGTCCCTCCATCCACCCACCCATCCACCCACCC	8
			4	163129048	163129079	27.75	GGGGGTGGTGGTGGGGGTGGAGGGCGGAGGGG	8
			5	167855688	167855707	28.07	GGGAGGGTGGGAGGGAAGGG	8
			2	167955393	167955488	40.97	GGGAGTGAGGGGGTGGGAGGAAATGGGCAGAAAGAGGGAGGGTTGAAGGGAGTAGGGGTGGCGGTGGGGCATGACAGATCAGGGTGACATCAAGGG	8
			5	177403608	177403635	26.66	GGGTGCGGGCCTGCGGGGGGGGTAGGGG	8
			5	177992853	177992889	35.16	GGGCTGGGAAGGGAGGGCATGGCTGTAGGGGTGAGGG	8
			5	179212324	179212409	33.24	GGGCCCTGAGGGTGGGTTCAGTGGGCACGTGTGGGCCCTGAGGGCGGGTGCAGTGGGCAGGCATGGGCTCTGTGGGCAGGTGTGGG	8
			5	179800134	179800178	26.12	GGGCAGGGCGGCGCAGGGCAGGGCAGGGCAACGCAGGGCTTGGGG	8
			5	180311981	180312071	42.13	GGGAGGCAGGGAGGTGGGGAGGCTGAGGGGCAGGGAGGCAGGGAGGCGGGGAGGTGGGGAGGCTGAGGGGCAGGGAGGCAGGGAGGCGGGG	8
			5	181055884	181055912	27.69	GGGTGGTGGGGGGTGCGGGACAGGGTGGG	8
			3	184170072	184170168	24.27	CCCCTTTGCCGCACCCGGGGGCCGCCCCTTGGCCCATGGCTTTCCCGTACCAGTACCCGCCACCCCCGCACCCATACAACCCGCACCCGGGCTTCCC	8
			3	184372628	184372654	35.1	GGGGTGGGCAAGGTGGGTGGAAGAGGG	8
			1	186306758	186306784	22.02	CCCAAGGAGCCCACGCCCACCACTCCC	8
			3	187698451	187698484	21.67	CCCCACTCTCAAGCCCATGTGCCCTCTCCCACCC	8
			3	188624672	188624751	31.44	CCCCTCCCTCCCTCCTTCCCTTCCCTTCCTTCCTTTTCCCTTTCCCTTTCCCTTTCCCTTTCCCTTTCCCTTCCCTTCCC	8
			3	194633035	194633073	21.46	CCCGTTTCCCCGCCCGACAGCCCCCCGACCCGTGGCCCC	8
			1	200850046	200850081	23.72	CCCACAGAACCCCCTCCTAAACCCGTTTTCCCACCC	8
			1	201209390	201209417	42.8	GGGGGTTTCTGAGGGAGGGGGTTCAGGG	8
			1	202194063	202194103	19.43	CCCCCCAGCCCGGCCCGGGGCCCACCGCCTGCCCGGCCCCC	8
			2	203441028	203441056	33.59	GGGGTTGGGGGTGGAGGAGGGGGAGGGGG	8
			1	204230430	204230461	24.07	GGGGACTGGGGTCGGGGGCCGGGCTGGCCGGG	8
			2	205697597	205697624	29.19	CCCGGTTACCCCCAGGACTACCCCTCCC	8
			1	214605557	214605590	23	GGGTTGGAGCGGGGTCCCCTGGGCCGCCCGGGGG	8
			2	232879414	232879433	28.69	CCCAGAGCCCCCCCCCCCCC	8
			2	239176163	239176383	33.48	CCCCCACTCCCTCCCTCTGCCCGGCCTCCCTCCCTCTGCCCGGCCTTCTGCGCCCGCACTCCCTCCCTCTGCCCAGCCTTCCGTGCCCGCACCCCTCCCTCTGCCCGGCCTCCCTCCCTCTGCCCGGCCTCCCTCCCTCTGCCCGGCCTTCTGCGCCCGCACTCCCTCCCTCTGCCCAGCCTTCCGTGCCCGCACCCCTCCCTCTGCCCGGCCTCCCTCCC	8
			X	1365259	1365379	28.56	GGGCTGTGCGGGGTGCGCGGGGTGAGCGGGGTGAGCGGGGTGCGCGGGGTGAGCGGGGTGCGCGGGGTGAGCGGGGTGCGCGGGGTGAGCGGGGTGAGCGGGGTGAGCCGGGTGCGCGGGG	8
			X	53250578	53250654	27.89	GGGGGCTGGTGGCAGGGGCCCTGGTGGGGCTGGGGCTGGGCCTTCAGGGGCTGGGTAGTGGCGGTGTGGGATCGGGG	8
			X	130013442	130013469	28.94	CCCCTCTCCGTCCCTGCCCCAGTCCCCC	8
			19	44781479	44781783	43.06	GGGAGGAGGGGCCGGGGCCTGGACTCCTGGGTCTGAGGGAGGAGGGGGCTGGGACCTGGACTCCTGGGTCTGAGGGAGGAGGGGCTGGGGGCCTGGACTCCTGGGTCTGAGGGAGGAGGGGGCTGGGGACCTGGACTCCTGGGTCTGAGGGAGGAGGGGCCGGGGACCTGGACTCCTGGGTCTGAGGGAGGAAGGCCTGGGGCCTGGACTCCTGGGTCTGAGGGAGGAGGGCCTGGGGCCTGGACTCCTGGGTCTGAGGGAGGAGGGCCTGGGGCCTGGACTCCTGGGTCTGAGGGAGGAGGGGG	7
			18	77117773	77118251	42.77	GGGATGGGGGTCAGTGGGTTGGGGTGGGACGGGGGTCAGTGGGTTGGAGTGGGATGGGGGTCAGTGGGTTGGAGTGGGATGGGTTGGAGTGGGACAGGGGACAGTGGGTTGGAGTGGGAGGGGGGACATTGGGTTGGGGTGGGACGGGGGTCAGTGGGTTGGGGCGGGATGGGGTCAGTGGGTTGGGGTGGGACGGGGACAGGGGGTTGGGGCGGGATGGGGGACAGTGGGTTGGGGTGGGATGGGGACAGTGGGTTGGGGCGGGATGGGGACAGTGGGTTGGGGCGGGATGGGGACAGTGGGTTGGGGCGGGATGGGGACAGTGGGTTGGGGTGGGATGGGGACAGTGGGTTGGGGTGGGATGGGGGACAGTGGGTTGGGGTGGGATGGGGACAGTGG…	7
			16	89618911	89619739	35.28	CCCTCCCTGCTCCCTCCCTGCAGCTCCCTGCCCCCCTGCTCCCCTCCCTGCAGCCCCCCTGCCCCCCCGCTCCCCTCCCTGCAGCCCCCTGCCCCCCCCGCTCCCCTCCCTGCAGCTCCCTGCCCCCCTGCTCCCCTCCCTGCAGCCCCCTGCCCCCCCTGCTCCCCTCCCTGCAGCTCCCTGCCCCCCTGCTCCCCTCCCTGCAGCTCCCTGCCCCCCCTGCTCCCCTCCCTGCAGCCCCCTGCCCCCCCGCTCCCCTCCCTGCAGCTCCCTGCCCCCCCGCTCCCCTCCCTGCAGCCCCCCTGCCCTCCCTGCTCCCTCCCTGCAGCCCCCTGCCCCCCCACTCCCCTCCCTGCAGCTCCCTGCCCCCCCGCTCCCCTCCCTGCAGCCCCCTGCCCC…	7
			16	89907420	89908138	34.55	CCCAGCTCCCACCTAGCAGCTCCCGGCTCCTGGCTCCCACCTCCCTCCTCCCACCTCCCACCTCCCAGCTCCCACCTCCCTCCTCCCACCTCCCACCTCCCTCCTCCCAGTTCCTACCTCCCATCTCCCAGCTCCCAGCTGCCACCTCCCAGCTTCTGCCTCCCTCCTCCCAGTTCCCACCTCCCAGCTCCCACCTCCCAGCTCCCGCCTCCCTCATCCTAGTTCCCACCTCCCAGCTCCCAGCTCCCTCCTCCCACCTCCCACCTCCCTCCTTTCACCTCCCACCTGCCACCTCCCGCCTCCCACCTTCCAGCTCCCGCCTCCCACCTTCCAGCTCCCGCCTCCCTCCTCCCAGTTCCCACCTCCCACCTCCCAGCTCCCACCTCCCAACTCCCTCCT…	7
			12	132688089	132688346	36.05	GGGAAGCCACGGCAAGGGGAGCGGGTCCGCAGGCGCGGGTGAAGACAGGGCGAGGGGAGCGGGTCTGCGGGGCGCGGGTGAAGACAGGGCGAGGGGAGCGGGTCTGCGGGGCGCGGGTGAAGACAGGGCGAGGGGAGCGGGTCTTGGGGGCGCGGGTGAAGACAGGGCGAGGGGAGCGGGTCTGCGGGGCGCGGGTGAAGACAGGGCCAGGGGAGCGGGTCTGCGGGGCACGGGTGAAGACAGGGCCAGGGGAGCGGG	7
			8	143372849	143373737	45.84	GGGGGACAATGCGGGGGTTTGGGGGATGGCGTGGGTTCCAGGGGATGGTGCAGGGGCTTGGGGGATGGTGTGGGTTCCAGGGGACGGTGTGGGGGTTTGGGGATGGCGCGGGTTCCAGGGGACGGTGTGGGGGTTTGGGGATGGCGCGGGTTCCAGGGGATGGTGTGGGGGTTTGGGGATGGCGTGGGTTCCAGGGGACGGTGCGGGGGTTTGGGGATGGCGTGGGTTCCAGGGGACGGTGCGGGGGCTTGGGGGATGGTGTGGGTTCCAGGGGACGGTGTGGGGGTTTGGGGATGGCGTGGGTTCCAGGGGATGGTGCAGGGGCTTGGGGGATGGCGTGGGTTCCAGGGGATGGTGCGGGGGCTTGGGGGATGGTGTGGGTTCCAGGGGACGGTGTGG…	7
			7	158395287	158395820	28.63	GGGGTGAGGGGTGAGGGGCGAGGGGTGAGGGGCGAGGGGCGAGGGGCGAGGCGCGAGGGGCCAGGGGCCAGGGGCGAGGGGCGAGGGGGAGGCGCGAGGGGCGAGGGGCCAGGGGCGAGGCGCGAGGGGTGAGGGGTGAGGGGCGAGGGGTGAGGCGCGAGGGGCCAGGGGCGAGGGGCGAGGGGCGAGGGGCCAGGGGCGAGGGGTGCGGGGCGAGGGGCGAGGCGCGAGGGGCCAGGGGTGAGGGGTGAGGGGTGAGGCGCGAGGGGCCAGGGGCGAGGGGCGAGGCGCGAGGGGCCAGGGGTGAGGGGTGAGGGGTGAGGCGCGAGGGGCCAGGGGCGAGGGGCCAGGGGCGAGGCGCGAGGGGAGAGGGGCGAGGGGCGAGGCGCGAGGGGCGAG…	7
			10	47949	47975	26.21	CCCATCCCAGACCCAGTCCCCCCACCC	7
			19	307380	307425	21.45	GGGTCGGCCAGGGCTGGGGGCCGATGGGACAGGGGTACAGCGGGGG	7
			10	345547	345573	42.96	CCCGGAAACCCCCCACACCCCCAACCC	7
			19	407806	407834	20.4	CCCGGCGGCGCCCGGCCCCTGGGGAGCCC	7
			11	498969	499005	29.82	CCCCCCCTAGCCCACACCCCGCACCCCCCCAAGGCCC	7
			16	563786	563823	28.48	GGGGATGGGAGGGGACCCAAGGGGCGTGGGTGCGGGGG	7
			19	613554	613746	33.26	GGGGGCCGGGGCCGGGGCCGGGGCCGGGGATGGGGATGGGGATGGGGATGGGGCCGGGGATGGGGATGGGGATGGGGATGGGGCCGGGGATGGGGATGGGGATGGGGCCGGGGATGGGGATGGGGCCGGGGATGGGGCCGGGGATGGGGCCGGGGATGGGGCCGGGGCCGGCACCAGGGAGAGCCTGGGTGGG	7
			11	619086	619116	21.79	GGGTCCCTGGGAGGGCTCAGGGGGTCTGGGG	7
			11	821884	821908	23.01	GGGTGGCGGTGGGGGGGGCAGTGGG	7
			19	868360	868390	20.76	GGGGCAGCTGGGCTCAGGGGTAGCTGAGGGG	7
			16	985316	985338	20.2	CCCTGCCGCCCGCCCACAGCCCC	7
			5	1026498	1026623	29.79	CCCATTGTCCCTGCTCTTCCCACCCGCTGTGGGTGTCCCAGCCCATTGTCCCTGCTCTTCCCACCCTCTGTGGGTGTCCCAGCCCATTGTCCCTGCTCTTCCCACCCACTGTGGGTGTCCCAGCCC	7
			19	1055964	1056061	23.57	CCCCTGCCCCAGTTCCACTCCCATGCCCTCTGCCTGCCCCCTGGGAGCTCTCCCGGCCCCCCCGGCCCTCAGCTCCCCTTCCCTGCCTGCATGGCCCC	7
			19	1147418	1147456	29.46	GGGCTGGAGGGAGATGGGGGGGGGGGAGGTGAGATGGGG	7
			19	1254378	1254427	26.11	CCCGAGTCCCCCCGGTGCCCACCAGCCCGTCCCCTGCATCTCCCTCGCCC	7
			1	1338098	1338123	27.61	GGGGGCAGCCGGGTGGGGCAGCGGGG	7
			7	1434975	1435102	44.3	CCCGATACCCGCCCCCCCCCCACCCCCAGCTGGAGGCCCGGTCCACCCAGCCAGCCAGCCCAGCACTCAGCATCCCCGGCCCACCCAGCCAGCCAGCCCAGCCCTCAGCATCCCCGGCCCAGTCACCC	7
			17	1733783	1733825	21.86	GGGCCCCATCTCGGGGGTGGGTGGCGGGGGCCTGGGCAGCGGG	7
			11	1754351	1754450	36.9	GGGGCATGGAGGGATGGAGGGGATGGAGGGGCATAGAGGGATGGAGGGGATGGAGGGGATGAAGGGATGGAGGGGCATGGAGGGATGGAGGGATGGAGGG	7
			11	1890231	1890292	39.44	GGGGGTGTGCGGGGAGCGGGGTAGGGCAGCCACCATGCGGGGAGCCTCGGCGGGGCGTGGGG	7
			11	1950611	1950630	26.16	CCCTGTTTCCCGCCCACCCC	7
			19	2109823	2109866	27.52	GGGGAGGCGGAGGGGGTTCGGGGACATAGGGGAGTGGGCCTGGG	7
			1	2144352	2144389	27.68	GGGCTGGGGAGGCCCGGGGGGCACGGGCGGGGTCGGGG	7
			19	2279016	2279065	39.82	GGGCAGGGGTGGGGGCAGGGGCTCTGGGTTGGTGGAGAGGGACCCAGGGG	7
			1	2401196	2401294	28.79	CCCTCTGTCCTCCCTCCTCCTCCCTCCTCCTCCCTTCCTCCCTCCTTCCTCCCTCCTTCCTCCCTCCTCCACCCTCCCTCCTCCCTCCTCCTTCCTCCC	7
			4	2436747	2436853	34.42	CCCCACTAACAGGCCCTTTGCAGCCCCGGGGCCGCTCCACCCCTGCCTTTGCCCAAGTGTCCCACCCCCACCGCCGCCCTTTCCTCCCGGCCCAGCCAGGGCCCCCC	7
			20	2706353	2706409	33.94	CCCTCATCTCCCTATGCCCTCCGTCCCCATCAGCCTAGCTCCCCCAGTTCCCACCCC	7
			19	2717046	2717074	31.2	GGGGTGGGCAGGGGCAGCGGAGGGGGGGG	7
			16	3022888	3022915	27.3	GGGGTTGCAGGGTAGGGGGGACTGGGGG	7
			20	3045549	3045608	33.54	GGGAGGCGGGGGGCGTCCTGCTGTGGGAGGCCACATGGGGACTGGGGGGGACGAGAGGGG	7
			16	3115822	3115861	26.53	CCCACAGCCCTCCCCTCCCCCCGGATCCCCGTGCTTTCCC	7
			11	3160644	3160693	30.93	CCCCAAAGTCCCCTTTAAATGACAACCCTCCCCCCCCCCACCCCGCCCCC	7
			20	3229041	3229087	31.36	CCCCACAGCAGAGGCCCGGGCCCCGCCCACCCCACCCTCACCCACCC	7
			1	3411838	3411869	24.91	CCCCAGTCCCCTGGGGAACCCAGCCCTGCCCC	7
			4	3428176	3428200	29.67	CCCCACCCTGGCCCACCCTGTGCCC	7
			17	3685630	3685660	33.52	CCCCCAGGGACCCTCCCAGCGTCCCCCTCCC	7
			19	4297949	4297981	22.93	CCCCACTGCCCCTCCCTCTCCCCGCTGGCTCCC	7
			19	4355024	4355074	35.3	GGGTATCCAGGGCCAGGTGGGCGGGGGCGTTGGAGGACCGGGGTCACGGGG	7
			17	4536187	4536228	23.2	GGGGTGGGGCTGGCCAGGGCAGGCTGGGGGACTGCAGGAGGG	7
			17	4544981	4545019	23.74	CCCGAGCCCTCCCCGGCCGCCCCCCCCTCCACCTCCCCC	7
			19	4556487	4556535	38.9	GGGGTGGGCGTGGCCTGGGCTTATTGGGGCGGGCCGGGGGCGTGGGGGG	7
			16	4600291	4600353	36.05	CCCCCCGAGGAGCCCGCCAACCCGTGAGCCCCACCCCGCTGCGCCCCCCATCGCCAAGTCCCC	7
			16	4698865	4698885	26.73	GGGCATCCCCGGGTGGGCGGG	7
			17	4891029	4891074	29.59	CCCCCCATCCCCCAGGCCTCCCCAGGGCCCCCAGGACCCCTTTCCC	7
			19	5144164	5144245	32.99	CCCGCCTCCTTGCCCCCAGCCCCTGGCTCCCGCCCCCACCGACACCCGCGCTGACCGCCCCCCACACCCTCCGCACCCTCCC	7
			19	5867500	5867517	37.51	GGGTGGGGTGGGCAGGGG	7
			12	6773688	6773779	23.56	CCCGCCCAGTGGCCCGCCCGCTGCCGCCCCCGGCCATCCCCTGGCCCCCGGCCCTCACCCGGCGGCGCCCTCCTCCTGGGGGCCCAGGCCCC	7
			12	6944646	6944728	20.93	GGGGAAGGTGGGTCAGACGCGGGAAGGCGGGTCAGACGCGGGAAGGCGGGAGTTGGGTCGGGAGAGGGCGCCGGATCTGTGGG	7
			17	7446964	7447011	27.31	GGGAGGTGGCGCGGGGCCTCGGGGGGCGGGGGGCCTCCGGGCGCGGGG	7
			10	7562900	7562929	30.67	CCCGCCCCTACCCACCCCTACCCTTCGCCC	7
			18	7567750	7567780	21.45	CCCGGCCCCCTCCGCCCTCGCGCGCCCACCC	7
			19	7647800	7647837	34.08	CCCTGCCCTGACCCCTGGCCCCGCCCCCTACCCCTCCC	7
			17	7847185	7847220	35.89	CCCGGCTGCTCCCCCAGGCCCAGGCCCCCGCCCCCC	7
			17	7848828	7848877	27.48	CCCTGCCGCCCACCTCAGCGGCCCCTAGCGCCCAGGGCTCCCCACAGCCC	7
			1	8014168	8014219	19.38	GGGGCACAGGGGAAAAGGGAAGGGGAGTTTTTTATGGGTGTCAGTGGAGGGG	7
			3	8990691	8990722	22.81	GGGTGAGGGGGATTTTGTGGGGGCTGCTGGGG	7
			19	9970034	9970088	37.96	GGGGTCTGTGGGGTGAATGAGGTCTGGGTGAGTGGGGGCTGTGGGTGAGTGGGGG	7
			18	10526231	10526265	35.71	GGGGGGGGCGGGAGGGAGGGCTCAGGGCTGAGGGG	7
			2	10685489	10685507	24.49	CCCCCCCCCCCCCCCCCCC	7
			16	10901974	10902008	22.86	CCCTCCCCATCCCAGGAAGGCCCCTCCAAGCACCC	7
			19	10920850	10920885	27.51	CCCTCACCCCCACCCGGCTCCCACTACACATCTCCC	7
			3	10992586	10992642	24.99	GGGAGCGCGCGGCGGGCCTGGGGGAGCGCTGGGCGGGGGCGGGCGGTGCGGGCAGGG	7
			8	11332134	11332161	21.77	GGGAGCCCGGGGGTTGGGAGGGACAGGG	7
			19	11457034	11457099	31.76	GGGGGTGAGCTGGGGAGGGGTGCATCAGGGGCATGGATGGTGAGGGGTGGGGACAGTGGGGCGGGG	7
			18	12657427	12657468	19.73	GGGGGGGGACGGCGGGGGCGGAAGGGCCGGGGACGCTGAGGG	7
			17	12958927	12958958	23.43	GGGGATTAGGGGAGGTGGTGGGGGTGGATGGG	7
			19	15185522	15185566	21.63	GGGCTCATGGGCACAGGGATGGCTCGGGGGGAGGCAGAGTGGGGG	7
			19	15424232	15424257	32.96	GGGGGGGCCGGGGCACCAGGGAGGGG	7
			1	16015544	16015571	31.7	GGGGCGGGGGGACAGGGAAAGGGAAGGG	7
			19	16525621	16525639	25.88	GGGGGGGCAGTGGGGTGGG	7
			11	16790991	16791045	23.8	CCCCAGGGTCCCCCGCTCACCCTGGAATCCCCATTCACACACTGCCCCAGCTCCC	7
			22	17008065	17008119	37.3	GGGTCAGGTGGGCACAGCTCCCGGGAGGGTGAGGGGGACGGCAGGGACATGGGGG	7
			11	17527157	17527184	39.04	CCCTGCTCCCCCGCCCTCCCTCCCTCCC	7
			17	18383386	18383471	27.78	GGGGGCAGGGCGAGAGTGAGAAGGGACGTGGTGGGCGGGGAAGGGGGGGGTGGACGTGGGTGCGGGGGCGGGGCGTGGTCCGAGGG	7
			19	18594174	18594236	38.03	CCCCCTCCCCTGTTTTCTGGGCCCCCCCAGCTCCCTGTCCCCACCCCCACGCCCGAGGGTCCC	7
			17	18978203	18978241	29.62	GGGACACCGTCCTGGGGGGCACTGGGCTCTGGGGGAGGG	7
			16	19173369	19173418	24.33	CCCCACCCTGCCCACCTCCCCTCTCCCCCATCCCCCCGCCCACCTCCCCC	7
			17	19343755	19343781	22.71	GGGGGATGGGGGTAAGAGAGGGGAGGG	7
			16	20344181	20344221	33.17	GGGAATGGGGGTGGAGGGGGGGTGGGGATGAGAGAAAGGGG	7
			1	21609590	21609619	26.67	GGGGTCCGGGAGGGGGGGTCCAAAGAAGGG	7
			1	21814611	21814639	25.8	CCCCGGCCCCGGCCGACCCGTGCGCCCCC	7
			8	22690851	22690897	20.68	GGGGTACTTGCGGGGCCGGATGGGCTTGAGGGTGAGCGGCGGCTGGG	7
			14	22982139	22982191	25.68	CCCCCCAACCCACTTAGGCGCCCCTTGCCCGGCCCGGGGGTCCCGTCAGACCC	7
			14	23062967	23063001	31.67	GGGGTGGGGAGGGCACCTGGGCAGTTCGGACTGGG	7
			18	24132579	24132609	30.21	CCCGGAACACCCGCTCCGTCCCTCCCCACCC	7
			14	24188812	24188835	23.18	GGGCCGAAAAGGGGAGGGGGAGGG	7
			14	24300016	24300041	21.52	GGGGGCGCGGGGCCAAGGGGTCGGGG	7
			2	25313958	25314043	27.82	GGGGCCGCTGGAGGGCATGGCGGGCATCTGGGCGCCGGGAGGCAGGCTGGGGCTGCGCGGGGCTGGGGGGCTGCTGGGCTTTGGGG	7
			2	26693172	26693268	33.76	GGGCGGGGGGCGGGAACCCAGGGCTGGGCGCGGGGCTCCGGGAGTCGTCCGGGGCCGGCTGGGGCTGGGGGCGGGGGCTCCCCCGAGAGGGGCTGGG	7
			16	29664685	29664733	35.13	GGGAGGGTCCGGGGGCGACAAGGGCTCTGGGTTCCCCGATGGGGAGGGG	7
			16	30660317	30660365	19.12	GGGAAGCGGAAAAGGGGGGGCTCCAGTGGGGCCACCGGGGAGCCAGGGG	7
			16	30722647	30722668	35.08	CCCCGACCCCTGGCCCTACCCC	7
			16	31086682	31086752	32.94	GGGGAAGCGATGGGCGGGCTGGGGCAGGCAGAGGGGTGTGTGGGTCGTGGGGTGGGCGAGCTGCAGCAGGG	7
			20	31476597	31476614	38.7	CCCTCAACCCTCCCACCC	7
			6	31582368	31582415	30.93	CCCCTCCCCTGGAGCCTCCCACCCCTGCCCTCCAGCCCCAGTGCCCCC	7
			20	31943062	31943090	23.96	CCCAGGCCTCCCCCCCACTCCCAGATCCC	7
			7	32065052	32065088	27.96	GGGGGGGGGGGGGAGGAGCCGGGGGCCAGTGAGGGGG	7
			10	32511255	32511274	22.67	GGGGGGCGGGGGGGGCGGGG	7
			8	32648290	32648310	19.1	CCCTTCACCCACCCGGAACCC	7
			20	32650578	32650672	42.66	CCCCCACCGTGCCCATTCTGGGCATCCCTCCCATTGCCCTCCCCCGCCCAGCAGGGGCCCGCAGCCCCCTCCCCACTTCCCTATCTCTCCGACCC	7
			18	32769539	32769587	35.73	CCCGCCCAGGCCACCCATCTCTTCCCTCCTCCCTGCCCCCTCCCCTCCC	7
			1	32771168	32771248	32.64	CCCCAAGGTGCCTGCCCCCTTCTCCCCACCTCCCTCCAAGCCCAGGAGCCCTAACCCAGCTGCCCCTGCTCTAGCCGCCCC	7
			15	32804438	32804455	27.96	GGGGGGGGGGGGGGGGGG	7
			6	32980761	32980796	33.44	CCCCTAGACCACCCTGCCCCACCTGCCCCTTCCCCC	7
			13	33126042	33126068	26.18	GGGGGTGGTGGGGCAGCAGCGGGGGGG	7
			6	33199359	33199428	40.47	GGGGGAGGGACTCCCTGGGGAAGGGGATTTGGGGAGGAGCTGTCTGGGCTTCGGGAGTCTGAGGGAGGGG	7
			13	33262617	33262649	27.57	CCCTCCCACACCACACCCAGAACCCCCCCCCCC	7
			6	33296088	33296158	35.11	GGGGTCAGCAGGGGGATCGCCGGGGAGGGCCAGGGGCTTAGGAAGGTCGGGGGCCTGGGGGTCCACCCGGG	7
			1	33742578	33742597	31.48	CCCCCCCCCCCCCAACCCCC	7
			20	34852257	34852295	21.7	GGGCTGGTTCAGGGAGCTGGGGGCCGAGGTGGGGTTGGG	7
			19	35023341	35023390	32.63	GGGGTGAGTGGGTAGCCTGGGGAAATGGGGGGGCTTGGGCACATCGGGGG	7
			17	35150752	35150769	26.88	CCCACCCCCGCCCCCCCC	7
			19	35502856	35502878	28.56	GGGCTCGGGTGCTGGGGGGCGGG	7
			9	35683244	35683296	32.6	GGGGGGGGTCCAGGGAGGGGACCAGGTGGGAGTGTGGGAAAGGGAGTGGAGGG	7
			19	35944883	35944941	32.22	CCCAGACCAACGGCGCCCTGGGCCCCACGCCCACGCCCGCCCCGCCCGCCCCGGAGCCC	7
			1	36466454	36466483	24.4	GGGGCTGGGGTTACCAGGGTCCCCAAGGGG	7
			5	37564525	37564603	28.83	GGGAGAGGGAGACGGTGGGGAGAGGGAGACCGTGGGGAGAGGGAGAGGGAGAGGAGGGAGAGGGAGAGGAGGGAGAGGG	7
			1	37753617	37753783	34.07	GGGGTCGAGGGCGGATGAGCCCGGGGCAAGCGGGAGCAGGGGCGAGCGGGAGCAGGGGTGAGTGGGAGCAGGGGCGAGCGGGAGCAGGGGTGAGTGGGAGCAGGGGCGAGCGGGAGGAGGGGCTTGCCCCGGGAAGGGTCAGAGACGGGGGCGTGGGGGCCCTTGGG	7
			19	38081759	38081790	29.35	CCCGCCCCAGCCCCACCACTCCCGCAATGCCC	7
			19	38433741	38433808	33.27	CCCCAGCCCGCCCCCAGCCCTCCCGCCCAGCCCGCAGCCCCCTCCCTCTGTTCCCCGACCTCAGACCC	7
			1	38859505	38859527	29.71	CCCCTGCCCCAACCCCTCCGCCC	7
			1	39413326	39413351	36.45	CCCACCCCAGAGGAGCCCACCTCCCC	7
			22	39679374	39679411	19.54	GGGCCGGGAGGGGCGGGCGGCGGGGGCGACACCGAGGG	7
			17	40356205	40356232	24.47	CCCGGCCACCCACTCCCCGTGACCGCCC	7
			1	40824179	40824208	22.94	CCCGACGGAGCACCCTCCCGTTACCCGCCC	7
			21	41322848	41322876	25.32	GGGGGGATGGGGAGGGCCAAGGGCCAGGG	7
			1	41584612	41584664	20.37	GGGGCCCGGGAAGGGCTGCGGGGCTAAGAGCTCTTGGGCGGGGCTCTCTTGGG	7
			4	41687880	41687900	29.81	CCCTGTTCTCCCACCCCTCCC	7
			22	41870981	41871007	21.31	CCCGGCCCTCACCGCCCTCACCACCCC	7
			22	42128212	42128228	25.9	GGGGGGGCTGGGCTGGG	7
			19	42225688	42225737	33.02	CCCACCCCTCCACCACCACCCCCTGCCCCACCTGCCCAGCTGCCCTGCCC	7
			19	42249029	42249094	19.26	GGGGACCGGTGGGGTCTCGGGTGCCATGGGCGGCAGCGGGCACTTGTCAGGGCGCTGGGGCTGGGG	7
			12	42446058	42446105	24.97	CCCTGCAGGCCCCGCAGCCCCCGCAGGCCCCGCAGCCCCTGCAGCCCC	7
			17	43400339	43400364	20.86	CCCAAGCCCCCCCTCCCTTTCCTCCC	7
			6	44127153	44127214	30.56	CCCCTCCCCGTCGGGACCCCCCTCCCCGTCGGGACCCCCCCCTCCCCGTCGGGACCCCTCCC	7
			17	44196215	44196292	29.16	CCCATGTGCCCTCCCCCACCCCCCTTCCCCACCCACACTCCCCCGCCCCGGACCCACCAAAGACACCCTCAAGCCCCC	7
			21	44324466	44324488	25.49	CCCCCGACCCCCCCTTGTCCCCC	7
			10	44935069	44935094	23.31	CCCATCATTCCCCCTCCCCAGGCCCC	7
			19	45396915	45396949	26.55	GGGGGACAGCGGGCTGTAGGGGTGTAGGGTTGGGG	7
			21	45494245	45494283	19.46	CCCTCCACCCTCCACCCTCCACCCCTGCTTCAGGGTCCC	7
			20	45579196	45579223	25.68	CCCACCCCCATAGACACCCTCCTCACCC	7
			17	45996439	45996511	38.09	CCCCGGCTCCCCAGGCACTCCCGGCAGCCGCTCCCGCACCCCGTCCCTTCCAACCCCACCCACCCGGGAGCCC	7
			11	46377149	46377211	34.94	CCCGGCCTGACCTCCCAACCCCCACTTCCCCTCTCCCCACCTCACCCTGCTCACCCACGCCCC	7
			19	46412582	46412623	34.13	GGGGCTCCTTGGGCTTTTTGGGGGGCTGGGGCGGGTGCGGGG	7
			18	46433276	46433299	28.27	CCCGACTTCCCGCTGGCCCACCCC	7
			19	46693950	46694001	26.08	CCCAGCCCCGGGCGGCCTCAGCCCCCTGCCCACTTGGCCCACCCGGAGTCCC	7
			1	47023949	47023971	19.85	CCCCTTCCCAGCGCCCCCCACCC	7
			18	47248064	47248104	26.59	CCCCTGCCCCGGCACCCGCCCCCGCGCCCGCGCCCACGCCC	7
			11	47438673	47438729	31.92	CCCTAGAGTGCCCCGAAGAGATCCTGCCCACCCCTGTCCACCCCCCCAGGAGCCCCC	7
			3	47562552	47562576	29.27	CCCCTACCCCCCACCCACTACCCCC	7
			17	47708758	47708867	28.82	CCCCGGCCCCCCAGTGCCCCTCCCCCTCCCCGCCTGCCCGAGCGGCTCCCCCGTGCCCCCCGTGCCAGTCCCCCGTCCCCCAGCGCCGCTCTCCCGTGCCCCCGTGCCCC	7
			19	47836228	47836250	28.61	CCCATCCCACCCCAGGCGCCCCC	7
			19	48043789	48043861	33.88	CCCCTTCTTTGTCCCACACCCCTGCTCCCTTTGCCCCGCCCACCGCCCTTCCCCCTCACTCCCCACCTCACCC	7
			3	48419623	48419646	29.07	GGGAGGATGAGGGGGGCGGGAGGG	7
			10	48611791	48611894	28.27	CCCTTCCCTTCCCTTCTCTTCCCTTCCCTTCCCTTCCCTTCCCTTCCCTTCCCTTCCCTTCCCTTCCCCTCCCCTCCCCTCCCCTCCCCTCCCCTCCCGTCCCC	7
			3	48657065	48657088	19.99	CCCTGCAGCGCCCGCCCCGGCCCC	7
			22	48679028	48679159	33.86	CCCTCTCCTGGCTCCCCAGCTCCCCCTCCATCCCTCTCCCGTCTCCCTGTCCATCCCTCTCCCGGCTCCCTGTCCATCCCTCTCCCGGCTCCCTGTCCATCCCTCTCCCGGCTCCCTGTCCATCCCTCTCCC	7
			19	48713520	48713557	33.09	GGGAAGTCCAGGGGAATAGGGGGCAGGGGGTCTGCGGG	7
			19	48858926	48858977	37.84	GGGAGGTCCTCGGCGGGGAGTAGGGGGTCGGGAGAGGGTCTGGCGTTGGGGG	7
			19	48861565	48861584	27.73	GGGCAGACTGGGCGGGGGGG	7
			19	48960938	48960989	31.22	CCCCCACCACCGCGCCCTCACCACCGCCCCTGCCCCACCGTCCCTGCCCCCC	7
			10	49327129	49327185	33.04	CCCTTCTCCCTCCCTCCCTTCCTCCCTCTCCTGGCCCACCCTGCTCTTCCCTCGCCC	7
			10	49366054	49366103	29.86	GGGGCTGAGGCTGGGAGAAGGAGGGGCGGGGGAGGGCAGGCCGGGCGGGG	7
			19	49427646	49427842	33.79	GGGAGGGGCTGGGGGCCTGGACTCCTGGGTCCGAGGGAGGAGGGGCTGGGGGCCTGGACTCCTGGGTGCGAGGGAGGAGGGGCTGGGGGCCTGGACTCCTGGGTCCGAGGGAGGAGGGGCTGGGGGCCTGGACTCCTGGGTGCGAGGGAGGACCGGCTGGGGTCTGGACTCCTGGGTCTGAGGGAGAAGGGTTTGGG	7
			19	49601733	49601759	25.29	CCCGCCGCCCCGTCTCCCGAAGACCCC	7
			3	49652027	49652053	22.71	CCCCTCTTCCACCCCAGCCCCCAGCCC	7
			19	49807021	49807064	36.91	CCCCTCCCACCCCACCCTGTTGTAGCCCCTCCTACCCCCTCCCC	7
			19	49865354	49865382	26	CCCCCACCCCCAGAGAGCCCTCCAACCCC	7
			3	50296756	50296828	39.79	GGGACCCCTTGGGGCAGCTTGGGCAGTCAGGTTTGGGGCCTTCCTGGGTGGCCGGGGAGAGGGGGCTGTGGGG	7
			19	50378139	50378162	20.41	CCCACCCCAGTCATCCCAGATCCC	7
			22	50488927	50488955	33.37	CCCCCACTCCCCCCATGGCCGCCCGTCCC	7
			22	50488995	50489032	30.2	CCCCCACTCCCCCCATGGCCTCCCGTCCCTCCTGTCCC	7
			19	50517545	50517564	25.43	CCCCTCGCCCGCCCGGCCCC	7
			17	50626092	50626110	21.84	CCCTCCCCGCCCCTGGCCC	7
			19	50667630	50667665	21.87	GGGAACGCCGGGCGGCGGGCGGGCTGGCGGGAAGGG	7
			19	50906810	50906862	37.4	GGGAGGAGGGGCTGGGGGCCTGGACTCCTGGGCCTGAGGGAGGAGGGGCTGGG	7
			2	51028278	51028317	20.82	GGGGCTGGGGTGCGGCGGGGGGGTGCCGGGGCCGACAGGG	7
			16	51137005	51137040	24.6	GGGGAACAGAAGGAAGGGGCGGGGCGGGGTGGGGGG	7
			12	51292062	51292080	29.01	GGGCTGGGCCTGGGCGGGG	7
			19	51371661	51371698	24.84	GGGGCTGGGGAAGGGCTGGAAGGGCGGGCAGATGTGGG	7
			19	51499052	51499069	26.99	GGGAGGGGGGGGCCGGGG	7
			12	51890992	51891073	36.36	CCCCGCCCCCTCCCCTGGTTCCCCAGTCCCCGCCAGGGAGTCCCCAGAGGTCCCCGTGGGTCTTCGTCCCCTACCAGAGCCC	7
			3	51986355	51986378	34.72	GGGAAAGGGGAGGGTGGGGCGGGG	7
			3	52533573	52533653	21.44	GGGTGCCTGGGCGGGCGCGGAGCGCGGGACGCCGGGGCAGTGGGCGCCGGGACCCGGGGGGCCGCACCCAGGGCAGGAGGG	7
			1	53114976	53115017	31.55	GGGAGGGCGAGGGGGTCAGGGGCTGTGGTGGGGAGGCCAGGG	7
			19	54222091	54222116	21.77	GGGCTGGGCAGGGCTGAGAGGGTGGG	7
			19	54981504	54981529	25.78	CCCGTGCCCCCCCTCCCCCCCGCCCC	7
			19	55083769	55083864	41.21	GGGTGAGATGGTGATGGGGCGGGCCGGGGCTGGGAGAGAGGGAGGAGCAGGGTGGGAGGGGGCGGGACCCAGACTTCTGGGGCTAAGGGAGTTGGG	7
			19	55137473	55137629	41.71	CCCCCAGCCCCTCCTCCCTCAGCCCAGGAGTCCAGACCCCAGCCCCTCCTCCCTCAGACCCAGGATTGCAGGCCCCGAGCCCCTCCTCCCTCAGACCCAGGAGTGCAGGCCCCCAGCCCCTCCTCCCTCAGACCCAGGAGTCCAGGCCCCCAGCCCC	7
			19	55442316	55442431	34.67	CCCCCGGGGCCCTCGCCCCCGCGGCCCCCGGCACCCCCAGTCCGGCCCCCTTCCAACCACCCGGCCTGGCCGGGCCCTGGCCCCCCGCCCGCACCCCCAGCGCCCCCGGCGCCCCC	7
			7	55476430	55476468	36.93	GGGGGGGTGGGCGGGGGGGCTGGGCCAATCTTTCCTGGG	7
			20	56437428	56437460	38.95	CCCACTCTACCCCGCCCTCCCACTCCAGGCCCC	7
			12	56718351	56718381	42.57	GGGGTTGTGGGGGCCCCTTTGGGGAGTGGGG	7
			17	56848012	56848033	28.65	GGGGATGGGACTGTAGGGTGGG	7
			12	57096658	57096692	29.32	CCCCCAAGGACCCTCCCCCCGACTCCCCTTGCCCC	7
			12	57192982	57193002	31.04	GGGGGGGAGGGGCTGGCGGGG	7
			12	57528291	57528340	26.04	GGGAGGGGGTCAGGGAAACGGGGCCGGAGGGGAGGAGGGGGACTTAGGGG	7
			19	58059331	58059384	29.07	GGGGGAGGGGAGGCCAGGCCGGGCCGGGCCGGGCCGGGTGCGGGGGGTCCGGGG	7
			11	58125224	58125249	29.18	CCCCCCTTACCCACCGCCCCCCCCCC	7
			11	59478205	59478227	21.89	CCCGGCCCTTCACTGCCCTCCCC	7
			11	60891055	60891123	29.79	CCCACCCCACAGAGCCCCCTCCCCCCATAGATTCCCCCCACCCCCCCCCCCAAACCCTAATTCTACCCC	7
			5	60944694	60944751	24.16	CCCGCGGGGGAACCCCCCCCCCACCCCCGGGGAACCCCCCCCACCCCCGCCGCCCCCC	7
			11	61486940	61486971	25.92	CCCTGCAGGTGCCCCCTCCCTGCCCAGAACCC	7
			18	62574969	62575002	23.98	CCCACACCCCAGGCCCTGCCCCGAGCCCAAGCCC	7
			17	63601176	63601201	28.32	CCCCCGGCCCTCCCACCCCGAGCCCC	7
			17	63910718	63910753	21.26	CCCCTTCTTGCCACCCCTGACCCGCACCCATTCCCC	7
			11	64118295	64118334	19.65	CCCGCCCACCCGGGCTGCCCCGCCTCAGCCCCAGCTGCCC	7
			11	64600401	64600420	24.1	GGGGCTGGGCGGGGTGGGGG	7
			12	64696089	64696147	27.77	CCCTCCCTCCCTCCCTCCCTCCCTCCCTCCCTCCTTCCCTCCCTCTCTCTCCCTCTCCC	7
			11	64902537	64902561	29.39	GGGGCTGGGGGGCCGGGGTGGGGGG	7
			3	65597920	65597939	32.36	GGGGGTGGGGGGGGGGTGGG	7
			11	67397273	67397324	31.81	CCCTCCATTTCCCTTTCACCTGGCCCCCAGCCCCCCAAGAGCCCCGGTCCCC	7
			16	67661017	67661045	30.04	CCCCGGCCCGCCCGGCCCCGCCATGGCCC	7
			15	67827548	67827583	19.53	CCCCTGGCCCCGTTGCCCCCGCCGCCCCCGCCGCCC	7
			1	68049961	68049978	26.16	CCCCCCCCCCCACTCCCC	7
			11	68262131	68262172	35.13	GGGGGTGGGGGCGGGCTCTGGGGTTGTGTTTGAGGGCATGGG	7
			9	68303631	68303727	32.56	CCCTGCACAACCCCCGCCCAGGCCCTCTGCTTGGGGCCCCTGCCCCGCCGCAGCCAGTCCCGGGGGCCTACCCCAACACCGCCCCCGGGAGACGCCC	7
			14	70732642	70732677	19.86	GGGCTGCGAGGGGGTGGTGAGGGTGACATGGGTGGG	7
			2	71658896	71658930	30.96	CCCCTCCCAGAAGACCCAGCCATCCCCATGCCCCC	7
			11	71796316	71796338	28.15	GGGTGGGCTCGGGTCGTGGGGGG	7
			10	71807647	71807668	26.27	CCCCGTGGACCCTCCCCAACCC	7
			11	72000469	72000498	28.82	CCCCTGCCCCTCCCAGCCCCCAGTGTTCCC	7
			2	72496606	72496640	34.67	GGGGGGGTAGGGGAGGGGAACAGAGGGAAGGTGGG	7
			7	72925616	72925695	24.54	CCCACCTGCCCGCCCGGCGCCGCGCTCCCCACCGCCGCGCTCCCCACCGCCGCGCTCCCCCCCGCCCTCCCCGCCGACCC	7
			7	73671251	73671368	31.35	CCCCGGAGCCTGCCCCCCTTGGACTCCCGCCCAGTGCCCCCACTGAAGGGCTCCCCCGGGTGCCCCCTCGGCCCGGCCCCCCTGCTGAGCCCTCGGCCCTCGCAGCCAGAGCCCCCCC	7
			15	73739888	73739930	35	CCCACCGCCCCCGGCCCCCTCCCCGGCCCCTAGTTTTTCCCCC	7
			2	74514902	74514961	19.2	GGGCGGTCTAGGCCTGGGTCGCGGGGGCCAGGGTCATGGGGAGAATGGGGCGTTCTCGGG	7
			10	75211123	75211147	25.99	CCCTCCCGCAGATTCCCCTCTTCCC	7
			17	76390815	76390883	34.88	GGGGAGAAGAGGGCAGTGGGTTTGCAGTGGGGACAGAGGGGCATGGGAAGAGGGGTGATTCCGGGGGGG	7
			14	77482562	77482607	23.74	GGGCGGGCAGCCAGCTAAGGGTATCCTGGGGCGGGGGATTGCTGGG	7
			10	77812061	77812130	32.98	GGGAAACACCAGGATGGGCTCAGTGGGGGGGTCGGGGCTGTGGACAGGGAGGAGGCCCTGGGGACTTGGG	7
			17	78433915	78433993	41.82	GGGAGGGAAGGAAGGAGGGAGGGAAGGAGGGAGGGAAGGAGGGAGGGAAGGAGGGAGGGAAGGAGGGAAAGAGGGAGGG	7
			17	78472232	78472367	40.37	GGGTTATGGAGTAGGGGTGCGAGGGTTAGGGTTAGGGAGTAGGGGTGCGAGGGTTAGGGTTAGGGAGTGGGGGTGCGAGGGTTAGGGTTAGGGAATGGGGGTGCGAGGATTAGGGTTAGGATTTGGGAGTGGCGGG	7
			10	79293579	79293615	19.86	CCCCAGCAGACCTACCCGGGCCCCCGGCCCCAGTCCC	7
			10	79306267	79306309	31.15	CCCTGGGCCCCGGCCCGTCCCCCTATCCCCTCCCGCCTCCCCC	7
			17	81166699	81166716	19.82	CCCCCCCACCCCATGCCC	7
			17	81444486	81444544	30.9	CCCAGCCCCCCACACCCACCCCCATCCCCCCTGGCTGCCCCGCACCCGCAGCCCCTCCC	7
			16	81701846	81701870	19.96	GGGGGGGCCAGGGCGGGATGCGGGG	7
			17	81812949	81812975	33.87	CCCGCCCGCCCGCCGGCTCCCCCGCCC	7
			11	85292656	85292739	23.16	GGGAGGGAGGGAGGGAGGGAGGGAGGGAGGGAGGGAGGGAGGGAAGGAAGGAGGGAGGAAGGGAAGAAAGGGAGGAGGGGAGGG	7
			7	87548100	87548266	31.13	GGGAGGGGAGGGGATGGGAGGGGAGGGAAGGGGAGGGAAGGGAAGGGGAGGGAAGGGAAGGGGAGGGAAAGGAAGGGAAGGGAAGGGAAAGGAAGGGAAGGGAAGGGAAAGGAAGGGAAGGGAAGGGAAAGGAAGGGAAGGGAAGGGAAAGAAAGGGAAGGGAAGGG	7
			16	88630745	88630765	20.9	CCCCACCCCCCACCCCCCCCC	7
			16	88713173	88713291	40.32	CCCCCCTTCCCCGGGCCCTGACCCCCACTCATACCCCTGAGAGCCCCCCTTCCCCGGGCCCTGACCCCCACTCATACCCGAGAGCCCCCCTTCCCCGGGTCCTGCACCCCCCAGGCCCC	7
			15	89633010	89633033	34.58	GGGAGGGAGGGAGGGAACTCAGGG	7
			16	89634628	89634677	34.02	CCCTTCCTTCCCTTTCCCTTCCTTCCCTTTCCCCTTCCTTCCCTTTCCCC	7
			16	89634898	89634931	26.85	CCCTTCCTTCCCTTTCCCCTTCCTTCCCTTTCCC	7
			14	91836591	91836644	30.35	GGGGAGGGGCGAGGCAAGGCGGGGAGGGGCGAGGCAGGGCGGGGCAGGGCGGGG	7
			2	96860719	96860742	24.67	CCCGAGCCCTCCCCGGTCCTCCCC	7
			7	99396491	99396520	29.77	CCCCTCCCCCAGTCCCCCCCCCCATCCCCC	7
			2	99554492	99554523	32.06	GGGAGAGGGGTTGGGAGACATGGGGGATGGGG	7
			7	100108071	100108146	25.55	GGGGTGCGAGGGCCAGGCTGTGGGGCCTGCGAGAGGGTCAGCGTGGGCCGGGGCTGCGGGGAGAAGAGGAAAGGGG	7
			15	100341789	100341814	20.3	GGGGTGAAGAGGGCTGTGGGAGGGGG	7
			3	100400845	100400892	30.59	CCCCCCCGTGCCCGGGCCCGCAGTCCCGCCGCCGCCCACCCCACTCCC	7
			7	100488602	100488644	31.83	CCCTTCCGCCCCATGCCCACCGCCGCCCAGCTTCAGCCCTCCC	7
			7	100805634	100805661	28.12	GGGAGGTGGGACAGTCTGGGGGCGGGGG	7
			7	100967164	100967202	21.52	CCCTGCGGGGCCCCTTCACCACCCCCTCCGCCCTGCCCC	7
			10	102235162	102235203	31.21	CCCTTCCCCCACCCCCCACCCCCCCACCGCCTCCCTGGCCCC	7
			10	102397398	102397463	44.68	GGGCCTTACGGGTATGGGTGCAGGGGGTGGGTCGGGTATGGGTGCAGGGGGTGGGTGGGTCATGGG	7
			4	102657203	102657236	24.65	GGGAGAGAGAGGAGTGGGGTGGGGGGGGGGTGGG	7
			14	102933765	102933796	30.09	GGGGGGAGTTGGGGCTCGGTGGGCCGCTGGGG	7
			14	103740056	103740100	34.22	GGGGCAGGCTCAGCGGGGAGTGGGGCTGTGGGCTGGGCAGGGGGG	7
			7	105692428	105692446	22.13	CCCTCCCTCCCTCCCTCCC	7
			12	106064782	106064802	26.55	CCCACACCCCCACCCCCCCCC	7
			12	106067262	106067285	27.14	GGGTCCGGGGGGCTGGGGGAGGGG	7
			11	107442794	107442882	25.59	GGGAGGGAGGGAGGGAGGGAGGGAGGGGGAGGGAGGGAGAGAGGGACAGAGAGGGAGGGAGGGATAGAGAGGGAAGGAGGGAGGGAGGG	7
			1	109625342	109625367	23.11	CCCGATCCCTGCCGGGCCCCGCCCCC	7
			1	110198451	110198491	25.74	CCCAAGCCCTGCCCGCCTCTCCCCCCACGCTCAACCTGCCC	7
			12	111310141	111310180	26.89	CCCCCTGTCTCCCAGCCCCGGGCAGCCCCTGCTGGGCCCC	7
			12	111347619	111347646	28.1	CCCACCCAGACCCCACCCCGCAGAGCCC	7
			11	111912941	111912966	29.9	CCCCCTTGCCCCCCACCCCCACCCCC	7
			1	112457226	112457244	38.01	CCCTCCACCCATCCCACCC	7
			12	113152904	113152926	20.59	GGGGGGGAGGCGGGGCCTATGGG	7
			2	113499933	113499977	31.47	CCCTGCACAACCCCCGCCCAGGCCCTCTGCTTGGGGCCCCTGCCC	7
			11	117282016	117282046	24.14	CCCAATCCTGAACCCTGCCCTTTCCCAGCCC	7
			9	120555136	120555158	28.8	GGGGGGGGGTGGGGGGCGGTGGG	7
			2	120978329	120978345	35.37	GGGGAGGGCTGGGGGGG	7
			9	122213684	122213730	19.83	GGGCGGAGGGAAGGCGGGACGGGGGCGCCCCCGAGGGCGGCACTGGG	7
			12	122867147	122867173	21.46	GGGAGCCGGGGCGGGGGTCTCTGAGGG	7
			11	123105350	123105385	29.73	CCCTTCCCTCCCTCCCTCCCTCCCTCCCTCCCTCCC	7
			3	123116356	123116377	28.64	GGGTGCCAGGGGTGGGGTGGGG	7
			12	123407712	123407739	37.77	CCCCGTGCCCTCCCCGCCCCACTTTCCC	7
			12	124372436	124372459	40.48	GGGGTGGGCTCAGTGGGGGCCGGG	7
			9	125126552	125126568	33.99	GGGTGGGTGGGTGTGGG	7
			3	126118093	126118120	27.86	GGGAGCCTGTGGGCGGGAGGGAGGGGGG	7
			3	127680574	127680607	23.13	GGGCTTCATGGGGGGTGCGAGGGGCTCAGTGGGG	7
			3	128486139	128486171	23.21	CCCGCTGCCTCCCCCGCTCCCACCCCCAGCCCC	7
			7	128672644	128672664	25.21	GGGGGAGGGGGGGGCGGGGGG	7
			7	128845165	128845186	19.91	CCCGTGCCCAAATTCCCCACCC	7
			11	130135666	130135700	19.67	CCCACCGTTCCACCCCTTCCACCCCTTCCCAGCCC	7
			2	130181854	130181891	34.01	CCCCCCCCTTCCCCCCGCCCGCCCCGAAAAGCGACCCC	7
			7	130668805	130668833	21.66	CCCGCCCTCCCCGGCCGCCCTCGGCCCCC	7
			9	130904009	130904042	22.93	GGGGTCGGGGATGGGGCGACAGGGACCAGCAGGG	7
			12	131982344	131982394	29.42	CCCAATGTTCCCATCCCTGCACCGCCCAGCAGCCAACTCCCCATCCCTCCC	7
			12	132198428	132198454	22.75	GGGGCTGGGGCTGGGGCTGGGCCTGGG	7
			10	132780789	132780819	27.5	CCCAACTGGACCCAGGGTGCCCCACCTCCCC	7
			10	133198945	133199003	33.66	CCCGACGCCCTGGGGCCCACCACGGCCCACCACGGCCCACGCCACCCGCCCAAGCCCCC	7
			5	133448727	133448751	28.05	GGGGTGCGGGGGCGGGGGGGGGGGG	7
			9	135785409	135785437	28.84	CCCCACCCACCCACCCACCCACAGGGCCC	7
			5	136134038	136134069	29.08	GGGGGGGGGGGGGGGGTGTTGCGGGGGGAGGG	7
			9	136845477	136845533	27.22	CCCTACGGGCCCCGCTATGTCCCCGAGGAGCCCCGGGCCCACTCCACCGCCCGCCCC	7
			9	137008901	137008938	30.62	CCCCCCCACCCCGTAGCGCCCCCTCCACAACCCTGCCC	7
			9	137267148	137267218	32.45	GGGGGCTGCCTCAGGGCTGGGCAGGGGTCGGTGTGGGGCTGAGGTGGGGCTGAGGTGGGGCTGAGGTGGGG	7
			4	139172883	139172905	28.19	GGGGGGGGGGGGGGGGGGGGGGG	7
			5	142313825	142313866	27.08	GGGGGGGGGGGCGGAGGGAGGGAGGGAGAAGGAGGGGCTGGG	7
			8	142876465	142876505	28.79	CCCAGACTGCCCCGACACCCAAGTCTCCCTGCTCTCATCCC	7
			8	143726254	143726290	24.68	GGGGCTGTTGTGGGTCGGGCCGGGGCTCGGGGCAGGG	7
			8	144504711	144504745	31.93	CCCGGAGCACCCCCCCACCCCCAGCCCATGTGCCC	7
			8	144528600	144528728	33.49	CCCACCGCGCAGGCCCCGCCCACCCACCCACCCCCTGGAACGTCCCTCCGGCCCCGCCCCTCGAGCAATGGTCCCGCCCACAGAGCCACGCCCCCCCCCCCGCCCCGCCCAGAGACCTCTCCCGGCCCC	7
			5	149826809	149826863	33.36	CCCCCTCATCTGCACCCCCCAGCCCTGCCCCGGAGAAGCCCTCGGCCCCAGCCCC	7
			5	150649873	150649905	19.47	CCCGAAGCCCAGCCCGGACCCCGCCTGCCTCCC	7
			7	151021336	151021368	32.09	GGGGTTGGGCGGGCAGTGGGGGAGAAAGGTGGG	7
			6	151348681	151348697	29.77	CCCCACCCCCCCGCCCC	7
			7	151397683	151397769	36.09	GGGAGGAAGAGGGTGTAGTGGGAGGAAGGGCATAGCGGGAGGAAGAGGGTGTAGCGGGAGGAAGAGGGTGTAGCGGGAGGAAGAGGG	7
			7	151397784	151397887	32.58	GGGCATAGCGGGAGGAAGGGCATAGCGGGAGGAAGAGGGTGTAGCGGGAGGAAGGGCATAGCGGGAGGAAGGGTGTAGCGGGAGGCCTTGGGGTATGGAGGGGG	7
			1	153933580	153933610	36.72	GGGGGAATGCGGGAGGCAGGGGAGTGGCGGG	7
			1	153952137	153952165	31.37	GGGTCCAGGGGGGTGGGCAGTGGTGGGGG	7
			6	154039227	154039248	24.46	CCCCTTTTCCCTCCTCCCTCCC	7
			1	157093012	157093032	26.68	GGGCAGAGGGGGCGGGAGGGG	7
			7	157731905	157732046	34.38	CCCGTCCCATGCGCCCAGCACAGTTACCCTTTCCCGTCCCATGCGCCCAGCACAGTTACCCTTTCCCGTCCCATGCGCCCAGCACAGTTACCCTTTCCCGTCCCATGGCCCAGCACAGTTACCCTTTTCCGCCCCATGGCCC	7
			7	158386226	158386443	41.6	CCCTATTTCTGTGCCCCTCCTCCCTCCTCCCATGCCCTGAGTCCCTCCTCCCGTGCCCCAAGTCCCTCCTCCCGTGCCCCGAGTCCCTCCTCCCGTGCCGAGTCCCTCCTTCTGTACCCCTCCTCCCTCCTCCCGTGCCCCAAGTCCCTCCTCCCGTGCCCCAAGTCCCTCCTCCCATGCCCAGAGTCCCTCCTCCCATGCCCCGAGTCCCTCCTCCC	7
			1	160370682	160370699	21.13	GGGAGGGGTGGGGAGGGG	7
			2	161424232	161424307	31.62	CCCCTGCCCGCCCGGCCCCGCCGCGGCCCGGACCCCCAGCCAGCCCCTCACAGCTCTTCCCCAGCTCCGCCTCCCC	7
			2	163668002	163668034	29.65	CCCCTACCTCCAACCCCCCCCCCCAAAAAACCC	7
			5	168817228	168817260	30.86	GGGTGATGTTGTGGGAGCTCATGGGTGGGTGGG	7
			5	176113637	176113664	24.25	GGGTCCAGGGGAGGGGGCTGGGCTGGGG	7
			5	176620752	176620773	26.88	GGGGGGCGGGGCAGGGACAGGG	7
			3	179602590	179602609	22.38	GGGCGGGGCGGGGGGGGGGG	7
			5	180628844	180628874	20.49	GGGTATCGGCGGGGTCGGTGGGGAGCCAGGG	7
			3	191329933	191329956	28.63	GGGGGTGGTTGGGGGGGGGGGGGG	7
			3	195867538	195867570	34.19	GGGGGCGGCGGGGGCTGGGGTGCTGGGTGGGGG	7
			1	200984923	200984950	24.8	GGGGCCGAGTGGGAGGGGATGATGGGGG	7
			2	217858701	217858718	39.14	CCCCACTCCCTCCCTCCC	7
			2	219418642	219418687	19.39	GGGCGGGGCCGGGGGCCTGGGGTCGCTGCGGGCCAGCCGGCTGGGG	7
			2	219558256	219558286	21.95	GGGCGTGGGGCAGGGTCAGGGTGCGGGTGGG	7
			1	223795897	223795923	24.6	GGGTATGGTGGGGGTGGGTATGGAGGG	7
			2	239263245	239263285	39.62	CCCGAAGCCCGCCCTGAGGACCCCCGCCCAGCCCAGCCCCC	7
			2	241814557	241814590	20.98	CCCTCGCTGCTCCCCGTGCCCCCCGGGCCCACCC	7
			1	247424283	247424301	33.91	CCCCGACCCAAACCCACCC	7
			X	18749748	18749770	28.83	CCCACCCCCACCCCCACCCCCCC	7
			X	50464366	50464392	28.38	CCCTCCCTCCCGCACCCCCCGCGCCCC	7
			X	53234782	53234858	21.9	GGGGCAAGGGTGGGGGCTGCTGGGGAGGTGGGGGAAGAGAGGGCTGCTGGGGTGGGAGGTAGGGTGGCGGGGCAGGG	7
			X	102140764	102140806	31.67	CCCCTACCTCCACCCCTCACTCCCCTGACACCCCGTTGTCCCC	7
			X	103499959	103499977	32.45	GGGTGGGCTCTGGGGTGGG	7
			X	152766661	152766683	25.33	CCCAAACCCCCTCCCACTGGCCC	7
			X	153830358	153830394	23.19	GGGCGCGGGACCTCGGGTCCCGGGCCGGGGCCAGGGG	7
			19	1528411	1528681	28.14	CCCAGTGCCGGCCACCCTGTAAGTACCACCCCCGCCCACACCTGCCCAACACCTGCCCACGCCTCCCACCTGCCCACACCTCCCACCTGCCCACGCCTCCCACCTGCCCACACCTCCCACCTGCCCACGCCTCCCACCTGCCCACGCCTCCCACCTGCCCACGCCTCCCACCTGCCCACGCCTCCCACCTGCCCACGCCCCCCACCTGCCCACGCCCCCCACCTGCCCACACCTCCCACCTGCCCACACCTCCCACCTGCCCACACCTCCC	6
			11	1874111	1874365	38.4	GGGAGGCTGGGGACAGTGGGGGCAGGCCGGGGACAGTGGGGGCAGGCCGGGGACAGTGGGAGCAGTGTCGGGGACAGTGGGGGCAGGCTGGGGACAGTGGGGGCAGTGTTGGGGACAGTGAGGGCAGGCCGGGGACAGTGGGGGCAGGCTGGGGACAGTGGGGGCAGGCCGGGGACGGGGGGGCAGTGTTGGGGACAGTGAGGGCAGGCCGGGGACAGTGGGGGCAGGCTGGGGACAGTGGGGGCAGTGTCGGGG	6
			9	136403120	136403435	45.79	GGGGAGAGGTTCTGAGGGGGAGAAAGGGGAGGAATTCCGGGGGTGGGGGTGGGGAAGGAAGGGGAGGGTTTCCAGAGCGGGGAGGGATTCCACAGGGGAAGGGTTCTGGCGGGGAGAAAGGTAAGGGGTTCCAGGGAGAAAGGGACAGAATTCTGGGGGGAGAAACAGAAGGGGTCCCAGGGAGCAAGGGGTGGGGTTTGCCGGGGGGAGAAAGGGACAGGGTTCCAGGGAGCAAGGGGTGGGGTTTGCCGGGGGAGAAAGGGACAGGGTCCCAGGGAGCAAGGGGTGGGGTTTGCCGGGGAAGAAAGGGACAGGG	6
			7	150995621	150996368	29.36	CCCTCTCCCCATCTCACCCCTGCACCCCTCTTCCCTCTCCCACCCCTGCACCCCTCCTCCCTCTCCCCGTCCCACCCTGCACTCCCGCCCTCTCCAGCGTCCCACCCCTACACCCCTCCTCCCTCTGCCCCATTCCACCCCTGCACCCCCTCCTCCCTCTGCCCCGACCCACCCCTGCACCCCTCCTCCCTCTCCCCCGTCCCACCCCTGCATCCCTCCTCCCTCTGCCCCGTCCCACCCCTACACCCCTCCTCCCTCTCCCCCATCCCACCCCTAAACCCCTCCTCCCTCTCCCCTGTCCCATCCCTGCACCCTTCCTCCCTCTCCCCGTCCCATCCCTGCACCCTTCCTCCCTCTCCCCGTCCCATCCCTGCACCCCTCCTCCCTCTGCTCCCATCC…	6
			11	191792	191933	47.56	CCCCAAAACCTAACCCTAACCCTAACCCCTAACCCCTAACCCTAACCCTAACCCTAACCCTAACCCCTAACCCCTAACCCTAACCCTAACCCTAACCCCTACCCCTAACCCCTAACCCTTACCGGTGACCCTACTGTATCCC	6
			16	293558	293598	34.83	GGGTTAGGGGGTTGGGAGCTGGGTGGGGTGGCATGGTGGGG	6
			11	373111	373147	26.37	GGGACGGTACGGGGGTGAGGGTGCCCCGGGGGAGGGG	6
			9	399268	399286	27.46	CCCCCCCACCCCCACCCCC	6
			16	410490	410625	32.18	CCCAGCGGGGGCCTCCCCCTGACGGCCGCCCGCTCCCTGCCCTGGGCCTCCCCATGACGGCCGCCCGCTCCCTGCCCTGGGCCTCCCCCTGACGGCCGCCCGCTCCCTGCCCCGGGCCTCCCCCTGACAGCCACCC	6
			19	422335	422370	21.17	GGGGGCCACAGGGGCCCGGCGGGTAGGGGGGCTGGG	6
			19	498883	498907	32.21	GGGACGGGGTGGGGGGGTGGGGGGG	6
			16	564728	564762	20.12	CCCTGAGACCCCCGGCCCTGAGGGCCCCCTCCCCC	6
			16	657775	657803	21.09	CCCGGATGCCCCCGCGAGCCCCAGCGCCC	6
			19	741359	741577	30.73	GGGCTGGAGGGCTGAGGGGAGTTGGGCTGCAGGAGTGAGGGGAGACGGGCTGCAGGGGTGAGGGGAGACGGGCTGCAGGGGTGAGGGGAGACGGGCTGCAGGGGTGAGGGGAGACGGGCTGCAGGGGTGAGGGGAGCTGGGCTGCAGGGGTGAGGGGAGACGGGGTGAGGGGAGACGGGCTGCAGGGGTGAGGGGAGACGGGCTGCAGGGGTGAGGGGG	6
			11	824737	824777	32.76	CCCGCCGACCCGGCTCCCGCCCCCGCGGACCCAGCATCCCC	6
			5	840462	840488	26.99	GGGGGGATCGGGGGCTTAGGGTGGGGG	6
			19	879741	879782	37.69	CCCTGGTTGTCAATGCCCACCAGCCCCAGCCCCACGTGCCCC	6
			1	980490	980533	21.16	GGGGCTCCGTGGTGGGGCTCCAGGGCTATCGGGGGGCCTCTGGG	6
			19	1011852	1011880	21.19	CCCGCCCGGCCAGCCCCCGCACCCGCCCC	6
			5	1025840	1025946	32.85	CCCGTTGTCCCTGCTCTTCCCACCCGCTGTGGGCGTCCCAGCCCGTTGTCCCTGCTCTTCCCACCCTCTGTGGGCGTCCCAGCCCATTGTCCCTGCTCTTCCCACCC	6
			11	1030743	1030808	24.05	GGGGCCACCAGGGTCAGCAGCTGGGTGCAGATCCGGGCCTGGGGGGGCCACTCAGGGTCATGGGGG	6
			1	1043467	1043493	26.64	GGGTGAGGGGTCTGGTGGGGGTCGGGG	6
			1	1084117	1084143	32.46	GGGGATTAAAGGGGGGCGGGCAGGGGG	6
			19	1108290	1108346	19.85	CCCGCCGCGCCCCCCGCCCCCGCGCCCTCCCCCAGCGCGCCCTCGGAGGGCGGCCCC	6
			8	1156570	1156769	40.07	CCCCTGCTCAGCCCCCCAGCCCAGCGCCCCAGCCTAGCGTCCCAGCCCAGCGCCCCAGCCCAGCGCCCCGGCTCAGCGCCCCAGCCCAGCGCCCCAGCTTAGCGTCCCAGCCCAGCACCCCAGCTCAGCAACCCGGCTCAGCGACCCGGCTCAGCACCCCAACTCAGCACCCCCGTTTGGTGCCCCAGCTCAGGATCCCC	6
			4	1170436	1170472	29.31	GGGCAGGACTGGGGCGGGAGGGATGAAGGCCCTGGGG	6
			16	1204051	1204073	28.14	CCCTGCCCCCTGCCCAGCCCCCC	6
			1	1211988	1212065	25.46	GGGCCAGGCTTCAGTGGGCTGGACAGTGATGGGCCTGGCCGGGGGGCCCTGGGTCTCCTGGGGCTGCGTGGCTGGGGG	6
			11	1241171	1241216	35.94	CCCTGTGGCCCCTCCCCGGCCCCAGGCACCAGCCCTCAGCCCTCCC	6
			5	1279555	1279620	34.64	CCCCTCCCCAGTGTCCCCAGCCACCCAGACCCGGGACCTAGAACCCCTCCCAGCTTCCTCAGACCC	6
			1	1293938	1293980	32.78	GGGGCGAGGTCGGAGGGGCGTGTCGGGGCGGGGCGGGGCGGGG	6
			1	1339867	1339961	42.28	CCCCCGCAGACCCACCCACAGCCGCATGTCCCCCAGCAGCCCCCGCAGACCCACCCGCAGCCGCATGTCCCCCAGCAGCCCCTACAGACCCACCC	6
			1	1355758	1355881	44.64	GGGGGAGGGGAGTCGGTGGGGGAAGGGGTGGGCCCCCTAGGGCCCTGGTTGGGGGAGTCAGTGGGGGAGGGGCAGGGCCCTGGTGGGGGAGGGATGTCTGTAAGGGACGGGCAGGACCAGAGGG	6
			11	1396191	1396301	35.57	CCCTTCCACCCACGTCCCCCACTCCTGGTCCCTCTTCCCTTCCACCCACGTCCCCCACTCCTGGTCCCTCTTCCCTTCCACCCACGTCCCCCACTCCTGGTCCCTCTTCCC	6
			17	1467384	1467485	41.3	CCCCCAACCCTAAGGTGGACCCCCACCCTGTCCCTGGGTGCCCACACAGCCCCCTCGCCACCCCCGCCCTGTCCCCGGGGGCCGCCCGCGCCTCACCTGCCC	6
			1	1516095	1516139	38.66	GGGGCCGGTGTGGGTGGGGAGGCCGGGGCGCACATGGGGTTCGGG	6
			1	1540377	1540424	22.64	CCCCCCGGCCCCGGCGCCCCCCCGGCCCCGGCCCGATGCTGAGCCCCC	6
			17	1586919	1586950	26.04	CCCTGACAATCCCCCCCACCCCCCGCTTACCC	6
			17	1591714	1591754	29.29	GGGGACGGGGTGGGGGGGGGAGGGGGCAGAGTTAGCCCGGG	6
			10	1592300	1592336	21.55	CCCCTCTGTCACCCAGCTTCCCTCGCCCAAGCCACCC	6
			10	1593245	1593281	26.35	CCCCTCTGTCACCCAGCTTCCCTCACCCAAGCCACCC	6
			19	1622112	1622142	21.47	GGGCCGCTACCGGGCGGGAGGGGCAGCGGGG	6
			10	1665721	1665754	27.06	GGGGTCCGGGGGAAGGGAGGGGCATTTCTCTGGG	6
			4	1730829	1730862	31.23	GGGGACGCCGGGGTTATGGGGTGGGGGGCATGGG	6
			19	1796691	1796727	26.51	GGGGAGGTGGGTGGGCGCACCTGGGCGCTCACGGGGG	6
			19	1827708	1827735	20.32	GGGCTGGGGAGGCGGGCTTGGCTGGGGG	6
			8	1841809	1841938	31.46	GGGGCCGCGGCGGGAACTGGGGCCGCGACGGGAACTGGGGCCGCGGCGGGAACTGGGGCCGCGGCGGGAACTGGGGCCGCGGCGGGAACTGGGGCCGCGGCGGGAACTGGGGCCGCGGCGGGAACTGGGG	6
			1	1916635	1916663	37.23	GGGGTGGGCAGCCTCGGGGGGGCCCTGGG	6
			12	1918426	1918454	28.36	GGGCCTGGGGTTGGGGAGGGGAAGGAGGG	6
			7	2116563	2116581	29.28	GGGTTGGGGGGGGGGGGGG	6
			11	2132648	2132675	34.77	GGGTTGTTGTGGGGGGGGGGGAAGGGGG	6
			11	2133012	2133061	35.38	GGGGGGGCGCCCCCGTGGGCGGGGTCTTGGGTGGGTAGAGCAATCAGGGG	6
			11	2377614	2377650	31.79	GGGTAAGGGCTGCGCCGGGGGCCGGGGCGGGAGGGGG	6
			19	2477668	2477709	40.61	CCCCCTCCCCCCCAGCACAACCCCCCCAAAACAACCCAACCC	6
			1	2605505	2605526	31.87	GGGGTAGGGGGTGATGGGGGGG	6
			6	2685261	2685287	27.6	GGGGAGGTCAGGGAGGGGGCGGAGGGG	6
			17	2777952	2778054	40.08	GGGAGGCTGGGAGGCGGGGAGGCTGGGAGGCTGGGAGGCGGGGAGGCTGGGAGGCTGGGAGGCGGGGAGGCTGGGAGGCTGGGAGGCGGGGAGTGACTCAGGG	6
			19	2811741	2811761	32.95	GGGGACTGGGGACAGGGAGGG	6
			20	2862727	2862772	31.19	GGGCCGGGGAGGGTGGGGCTGGGAGGGGGTGGGATGGGCAGCAGGG	6
			11	2884843	2884900	23.85	GGGGCCGGGGCCGGGGCGGGGGCCGGGGCCGGGGCCGGGGCCGGGGCTGGGGCCGGGG	6
			19	2995047	2995066	25.58	CCCCCCCCTTCCCCCCCCCC	6
			19	3456660	3456723	32.41	GGGGTGGGAGGGGCAGGGCAGAGGGGCCGGCCCGGGGGGCTCAGGGCGAAGAGGGCCTGCTGGG	6
			1	3491755	3491825	30.23	GGGGGTACACGGTGCGGGGGTGGGGGGGGGGGTGCGGGCAGCAAAGTCTGGGCTGGCCAGAGGGGTGGGGG	6
			12	3592202	3592251	20.06	CCCACCTCCCCTGTTCTCTCACCCCTCAGCCCCTGATGCTCCCTACACCC	6
			11	3659816	3659841	22.31	CCCCACCCGTCCATCCCCGCCACCCC	6
			20	3740822	3740868	26.17	CCCGGAGCGGTCCCCAGTGCCTAGCCCACCCGGCTCCCCGAGGACCC	6
			19	3751118	3751157	22.13	GGGGCTCAGGGCAGGCCTGGGCTCGTGGGGGACGTGGGGG	6
			19	4123702	4123754	37.88	CCCCCGTCCCCTCGCCCCGTCCTTCCCCGAGGGCTCCCTGCCCCGTGCACCCC	6
			6	4710339	4710381	31.53	GGGAGGGAGAAAGGGAGGGAGGGAAGGAGGGAGGGAGGGAGGG	6
			17	4745310	4745340	31.26	CCCTCCCCAGCCCAACCCCTTCCGCTCCCCC	6
			17	4745875	4745915	33.28	CCCGCCCGGCGCCCGGGCCCCCACCCCCATCCCCAACTCCC	6
			7	4783520	4783584	34.14	GGGCCCATGGTGGGTTGGGAGTGTGGGGGGCAGGTGGGGGACACGGGGAGGCCCGAGGGTTTGGG	6
			17	4902383	4902406	21.85	GGGAGGGGTTTGGGGGAAAAGGGG	6
			17	5023689	5023722	19.94	GGGACTGCAGGGCTCTGGGGGCCGGGGCGGGGGG	6
			2	5696358	5696387	25.92	GGGGCCGCAGGGGGCGCGGGGCGCGGCGGG	6
			19	6070038	6070262	42.29	GGGATGGGATGGGATGGGATGGGATGGGATGGGATGTGGATGGGATGGGATGGGATGTGGATGGGATGGGATGGGATGGGATGGGATGGGATGTGGATGGGATGGGATGGGATGTGGATGGGATGGGATGTGAATGGGATGGGATGGGATGGGATGGGATGTGGATGGGATGGGATGGGATGGGATGGGATGGGATGGGATGGGATGTGGATGGGATGGAATGGG	6
			11	6410750	6410785	20.12	GGGGGCCATCTGTAAGGGCTTGGGGCCTGGGAGGGG	6
			19	6415620	6415663	35.42	GGGGCCGCAGGGGCCGGTGCGGGGCCGGGGACGGGGCCCGGGGG	6
			11	6458115	6458141	24.72	GGGGGTGGGGGTCCTCCGGGTCGTGGG	6
			11	6616737	6616755	20.73	CCCGGCCCGGCCCCGGCCC	6
			6	6624377	6624424	44.79	GGGATGGGATGGGATGGGATGGGATGGGATGGGTTGGGATGGGATGGG	6
			19	6720569	6720644	19.94	GGGACCTGAGGTGGGTCCCATGGTGCTGGGACAGTGCAGGGTCAGAGGGACAGAGGGACAGAGGGAGAGGATGGGG	6
			12	6872488	6872510	23.36	CCCCCGCCCGATGTCCCAGCCCC	6
			12	7189763	7189805	22.23	CCCCGAGGGGGCCCGGGGCCGCGTCCCTGGGCCCTCCCCACCC	6
			17	7393673	7393729	19.24	GGGGCCAGGCGAGGGGAAGAGGGCGAAGCCGGGAGCTGGGGCAGGTACCTGGGCGGG	6
			17	7393770	7393827	31.75	GGGTACCCAGGGGTGACAGGGTAGGGAGGTGGGGGCGAAGGGGCGTAGCCTTTGGGGG	6
			19	7542980	7543016	31.27	CCCATCTCAACCCCCCTACCTCCCCAGGACCCCTCCC	6
			19	7606108	7606178	38.54	CCCTTAAGGCCCCACCCATGAACCACTGGCCCCGCCCCCTCAAGCCCCACCCCCCCCGTCAAGTCCCTCCC	6
			17	7847913	7847934	32.91	CCCCTCCCACTCCCCCAACCCC	6
			17	7848955	7849005	34.57	CCCGGGCCCCATGACCCCCACCCAACCGCCCCCACCCCTATCTCTGCCCCC	6
			4	7864002	7864132	43.24	CCCAACTTCCCATCACAACCCATTCCCAACTTCCCATCACAACCCATTCCCAACTTCCCATCACAACCCATTCCCAACTTCCCATCACAACCCATTCCCAACTTCCCATCACAACCCATTCCCAACTTCCC	6
			19	7869996	7870066	31.69	GGGGTCGGGGGGCGGCGTGGGGCCTGCAGGGTGGGTGAGGCAGGGGGAGAGGGAGGGACCTGCAGAAGGGG	6
			19	7909812	7909844	32.94	CCCCGCAGCACCCCACGCCCCCCGCCCGGCCCC	6
			4	8211409	8211522	34.37	CCCCTCCTGGTTTCTCCCCTCTCCCTCCCTCTCCACCCGCCCCCGCACCGTTTTCTCCCTTCTCCCTCCCTCTCCCCCTCCCGGTGTCTCCCCTCTCCCTGCTCTCCTTCTCCC	6
			11	9445375	9445416	28.26	GGGATTTTGGGGGTGGGGGGGGATGGGAGGTACCTTAGAGGG	6
			3	9729642	9729673	33.14	CCCCCACCCCCTGCCAACCCCAGCCCGATCCC	6
			3	9948668	9948694	33.97	CCCCACCCTCCGCCCCCATACATCCCC	6
			19	9959815	9959855	24.45	GGGGAGGTGGGGGGCAGGGGGAGGGGATTTGCAGAGCTGGG	6
			1	10649226	10649258	31.11	GGGGCTCCAGGGCGGGTGCGGGGGGACGATGGG	6
			19	11453746	11453801	32.84	CCCGTGGGCTGCTAGCCCCTAAGCCCTGCTCCCTGGGCCCCCCCCACCCCCGCCCC	6
			16	11515847	11515919	33.69	CCCGGCCCAGCCCAGCCCAGCCCAGCCCAGCCCAGCCCAGCCCAGCCTAGCCCAGCCCAGCCCAGCCTAGCCC	6
			2	11658529	11658568	26.09	GGGTGGGACTCTGGGGCTTCGGGGGTAACCGCTTCATGGG	6
			1	11736112	11736134	26.97	GGGCGGGGCGGGGCGGGGCCGGG	6
			20	11891163	11891208	22.87	GGGCTGGCTTTCCGAGGGGGGGGGGGTCCCAGTGGGGCGCGTCGGG	6
			19	12874649	12874698	35.05	CCCGCCTCCCCAAAGCTCTCCCCGGAGCCCCAGACACCCTCCCTAGCCCC	6
			19	13226254	13226283	29.25	GGGGGGGGGGGGGGGGGCGGCAGGGAGGGG	6
			18	13761837	13761869	23.55	CCCTACACCCCCCTCCCCCCGGCCCCAAGCCCC	6
			1	13782402	13782436	19.44	CCCGCAGCTCAGGCCCCACCCAAGTCCCACTTCCC	6
			19	13959106	13959176	34.57	CCCCCCTGAGCCCCAGAGCCCAGAGCTGCCCCCTGCCCTCCCCAGCTTCTGCCCTGAGGCGGCCCCAGCCC	6
			5	14487740	14487813	20.76	CCCCCGGGCCCTCCCTGCCTCCCCCTGGCGCGGCCCCCGAGGCCGGCCCCAGCGCGCCCAGCAGGCGGCCCCCC	6
			19	15023113	15023141	26.2	CCCCTAGTGACCCCAGCGTCCCCCGCCCC	6
			19	15114604	15114638	36.23	CCCCATCTCCTTGCCCCCCCCTTGCCCCCCCCCCC	6
			19	15243406	15243433	38.2	GGGGGCCGGGCGGGCTTGGGAGGCAGGG	6
			16	15750033	15750072	28.38	GGGGTCCTCGGGGTAGGTGGGGGCAGAGGGCGCCCTGGGG	6
			17	16431860	16431884	28.23	CCCTCCGGCCCCCTCCCCCTTCCCC	6
			11	16794606	16794646	24.95	GGGGTCCGCACAGGGCTGGTGGGAGGACTGGGCTGTGGGGG	6
			1	16980755	16980806	25.37	GGGGTTCCATCTCCTGGGGGGGGGGGTGTCCCCGGGGTAGAGGCGCCCGGGG	6
			19	17323549	17323625	39.49	GGGGGCTGGGGCTGGGGCTAGGGGAGGGCGCTGGGGTCTCGAGGGGATCCGAGGTGGGCGGTAGCGGTGGGGGCGGG	6
			17	17793544	17793570	24.12	CCCCTCTGCCCTTCCCCCAGGGTACCC	6
			22	17818254	17818298	29.14	GGGCTCCTCGCCCGGGGGTGGCGGTGGGGGCGGGCTGGAGGGGGG	6
			19	18432168	18432193	21.32	CCCCCACCCAACTCCCTCGCCGGCCC	6
			19	18434013	18434160	40.38	CCCGATCCCATCCGCCCCCACCCCGGGACCCGCGCCCCAGGGCGGCCTTCCCATGCATCGCCCCTCCCCCGTTCCCTCCTGTCCCCACCCCATGTCTGCCCAGGACCCAGCCCTGCCCTGTCCCCCATTGTCCCTGGGGGCGGGTCCC	6
			17	19343324	19343348	21.17	GGGGGAAGCTCTGGGGTGGGCTGGG	6
			17	19415929	19415979	34.84	GGGGGGTGCTGTGGGGGCCGGGCTCATGGGCCTGGCAGGGGGCGTGGTGGG	6
			17	19744896	19744932	29.35	CCCCAGCCCCTCCCCCCACGCCCCATCGCATGGCCCC	6
			2	20203980	20204006	31.64	GGGGGTGGGAGGTGGCGGGCTCCTGGG	6
			22	20973445	20973466	21.52	CCCCTCACCCCTACCCCAGCCC	6
			17	21002928	21002967	29.26	GGGGAGGCGGCGGGAGACTTGGGGGAGGGGGGGGCCAGGG	6
			20	21513745	21513794	30.22	GGGCGGGGGAGGGGGGAGTTGGGGGGAGGGACTGGGGGAGGGGAGGGGGG	6
			16	22186824	22186867	32.57	CCCTGCTCCCCATCCCTCCCTTCCTACCTCTCCCCACCATCCCC	6
			22	22558681	22558726	35.73	GGGGAGGCGGGGGGCTGACTGGGAGTGTGGGACGGGGTGTTCTGGG	6
			16	22814819	22814897	26.02	CCCGCCCCTGTGATCCCTCCGGGCCGACGCCCAGCGAGCCCAGCGCTCCCAGCGCGCCCGCCGCCGCCGTGCCCGCCCC	6
			22	22893656	22893694	25.79	CCCAGCCCCGCCCACTGCAACCCTGTGCCCGTCATGCCC	6
			20	23036655	23036672	42.78	CCCTTCCCCTACCCACCC	6
			10	23193220	23193273	22.26	GGGCGGCTGCGGGGGGCCGGGCGGCGGCGGGCGCCTGGGCGGGGACAGCCCGGG	6
			14	23324370	23324389	35	CCCTCCCCCCACCCCTCCCC	6
			1	23794319	23794353	32.89	CCCCCAGGTGAATGTCCCCACTGACCCCCCCGCCC	6
			14	24065114	24065170	33.49	CCCTCCACCCCCACCCCCTCCCCCGACTCAGGAGAGCCCCCCTAGCCCAGACCCCCC	6
			1	24180831	24180872	29.16	GGGGAGGGGCCAGACGGGGCCTCCCTGGGGGAAAGAAAGGGG	6
			13	24224297	24224369	31.47	CCCTGAGCAGCCTCCCACCCCTCTAAGGCCCACCACACCCAAGCCCCAGAGCCCTCAGAGCCCCCAGAGCCCC	6
			14	24232393	24232409	24.34	CCCCCCCCCCCCCCCCC	6
			20	24627074	24627151	22.75	GGGAGAGGGAGACCGTGGGGAGAGGGGGACCGTGGGGAGAGGGGGACCGTGGGGAGAGGGAGAGGGAGAGGGAGAGGG	6
			22	24627377	24627399	31	CCCCCTCCCCACCCTCCCTCCCC	6
			1	24902423	24902446	20.11	GGGGCCCCCGGGTAGGGTGGCGGG	6
			6	25451987	25452004	27.18	CCCCCCCCTCCCCCCCCC	6
			6	25581298	25581314	33.1	CCCGCCCTTCCCATCCC	6
			8	26002856	26002926	24.46	GGGCAGGCGGGCAGGCGGGCAGGCGGGCAGGCGGGCAGGCAGGCGGGCAGGCGGGCAGGCGGGCAGGCGGG	6
			6	26136707	26136729	19.51	CCCTCCCTCCCTCCCTCCCTCCC	6
			1	26280915	26280962	25.38	GGGGACCAGTACTGTGGGGTATGGGCTGGGGGACGGGGGGGTGGGGGG	6
			2	27137532	27137558	33.09	GGGGAGGGGGCAGGAGGGGCTGCGGGG	6
			2	27378843	27378894	30.35	CCCCCCACCCGGCCCTCCTGCCCCACAACACGGCCCCTCACCTGTCGGCCCC	6
			17	27648999	27649031	28.32	GGGGCCGGGGGCTGGGGTGTGGGGCAGTCTGGG	6
			17	28493946	28494005	34.49	CCCTCCACCCTGTGGCCCTGAGCAACCCCAAGCGGCTAACCCAGCCCTCCCCGCGCCCCC	6
			22	28800218	28800258	32.44	CCCCGCTCCCAGCCCCTGCCCCTGCCCCTGTCCCTAGTCCC	6
			16	28904008	28904041	28.08	GGGGCTGCAGTGGGGGGGGGCGGGGTGTCTGGGG	6
			17	28956213	28956244	29.03	GGGGCGGGGGCGGGGGCGGGGCAGCTGCAGGG	6
			22	29046787	29046812	19.55	GGGGCGCCGGGAGGGGAGCTGTGGGG	6
			22	29311449	29311496	30.14	CCCCCTGCCCCAGGCCCCGGGATCAGCTGCCCCCCCATCCCCGCTCCC	6
			6	29603591	29603658	27.43	GGGGGGCTCAGGGGGTCCCCTGGGCAGGCCCCCAGAGGGTTCTGGGGGTGTCGGTGGGTGGCGCCGGG	6
			16	29813534	29813557	29.36	CCCTACCCAGGAGGACCCCACCCC	6
			16	29843508	29843606	24.4	GGGAGGAAGGGAGGAAGGGAGGAAGGGAGGAAGGGAGGAAGGGAGGGAGGGAGGGAGGGAGGGAGGGAGGGAGGAAGGGAGGAAGGGAGGGAGGGAGGG	6
			7	29883988	29884079	30.22	CCCCGCCTCGCCCCAACGTGCCTGCCCCGCCCCCTCCCACCCCACCCCCTCCGCCTCCACCCTTACCCCCGCCCCTTCCCTCTTCCTCCCCC	6
			16	29901052	29901129	32.34	GGGAAACAGTCCAGCGGGGAGCCAGGGGGCAGCCATGGAAGGGACAGGTGGGGAGCTGGGGGGACAGGGGAACTGGGG	6
			16	29991224	29991260	29.56	CCCCCTGCCCCAGCCTGGCCCTCCCGTCCCGTTCCCC	6
			16	30006547	30006585	24.87	CCCCAGCCCCTCCCTGGCCTCCCTCCATGTCCCGTCCCC	6
			16	30085063	30085100	27.1	CCCCGCCCGGCCCCTGCCCCCTCCAACCCTTCTGGCCC	6
			22	30490039	30490074	32.41	GGGAAGGCAGGGGTCAGAGGGGTGGGTGTGAAGGGG	6
			7	30656018	30656042	34.78	GGGAGGGCGGGCATGGGAAAGAGGG	6
			6	30706026	30706049	34.19	GGGGCTTTTGGGGTGGGGCTGGGG	6
			7	30923632	30923694	30.07	GGGGTCTGGCCCGGGCATCCACGTAGGGGGCAGGGGCAGGGGCGGGCGGAGGGAGGGGAGGGG	6
			16	30984042	30984092	29.46	CCCACACCCCTATTTATTCCCCCTGGTGCCCTGAGCTCCCAGCACCCCCCC	6
			6	31114926	31114952	31.3	GGGTGGGGAGGGGAGGGGAGGGGAGGG	6
			22	31140296	31140367	20.65	CCCCCCAGGGCCACCCCCAGGAAGCCCAGCATCCCAAACAGCCCTGCCTGAACCCCCATTCTGCACTGGCCC	6
			16	31140554	31140599	21.25	GGGTGGAGACAGATGGGCAGGGCTGATGGGGAGGGCTCCACCCGGG	6
			6	31271347	31271407	30.6	CCCTGGCCCCGCCCCCGCGGTCAGCCCAGTCCCCCGAGCCCCGCCCCGCCCCGACCAACCC	6
			6	31547650	31547686	22.84	GGGCCTACGGCTCTGGGGGTACTTGGGGGGGCGGGGG	6
			6	31627128	31627164	23.36	CCCCAAAGCCTCCCCTACCCCCACCTCACCGGGGCCC	6
			6	31631776	31631830	37.39	GGGAGGGGTTTTCGGGGGACCTATGGGGGACGAGGGCGGGGAGCCCGAAGCCGGG	6
			6	31633398	31633430	22.11	CCCCCGGGGCTTCCCCTGCCTCCCCCACCTCCC	6
			6	31662498	31662543	31.09	CCCTCACCCCGGGGTCCCAGCCCCATTCCTGGCTCCCAGCCCCCCC	6
			20	31938058	31938138	23.2	CCCTTTCTCCCTCCCTCTCCCTCTCCCTCCCTCCCTCTCCCTCTCCCTCTCCCTCCCTCCCTCTCCCTCTCCCTCCCTCCC	6
			20	32010534	32010580	34.16	GGGGAAGGGGGCAAACTGGGGCGGGGTGGGGGGTCGGTAGCGAGGGG	6
			6	33196447	33196476	19.62	CCCCCGGTTCCCCCAGGACCCTCAACGCCC	6
			6	33196546	33196568	29.18	CCCCCAGCCCCCTCCCCATCCCC	6
			6	33288660	33288701	34.14	GGGACGGGGGCGGGGCCTGGGAATGGATCTTGGGTCTAGGGG	6
			20	33388508	33388603	20.15	CCCTCTCCCTCTCCCTCTCCCTCTCCCCCTCTCCCTCTCCCCCTCTCCCTCTCCCTCTCCCTCTCCCCCTCTCCCTCTCTCCTTCTCCCTCTCCCC	6
			11	33606751	33606777	20.73	CCCACAGCCCTCCCCATGGTGCCCCCC	6
			15	34383705	34383734	30.1	GGGGGGGGGGTGGGGCGGGAGGCTGAAGGG	6
			6	34527274	34527305	29.03	GGGCGGGGCTGGGGACGCTGGGAACCCGCGGG	6
			9	34654428	34654458	33.7	CCCCTTCCCTCCCCTCCCCTCCCCGCCACCC	6
			20	34999751	34999770	27.39	CCCCCCCCCCCACCCTACCC	6
			9	35042282	35042313	19.14	GGGGCTAAGGGGGATATGGGGCTTCTCTGGGG	6
			9	35107558	35107602	27.02	GGGGCAGGGGCCTGGGGGTCCAGGGCCAGGGGGTGTGTGCTCGGG	6
[truncated: 30,343 more rows]

## Sheet: COSMIC pG4 hotspot mutations
Mut_ID (local)	Sample_name	pG4_coordinate	Quadron_q-score	pG4_sequence	Mutation_genomic_coordinate
id1	TALL_41	chr9:136496189-136496218	30.72	GGGGACTCAGGGGACGGGGTGAGGAAGGGG	9:g.136496185_136496194del
id2	DM55	chr9:136496189-136496218	30.72	GGGGACTCAGGGGACGGGGTGAGGAAGGGG	9:g.136496189G>A
id3	PAUAZV	chr9:136496189-136496218	30.72	GGGGACTCAGGGGACGGGGTGAGGAAGGGG	9:g.136496192dup
id4	ATL229	chr9:136496189-136496218	30.72	GGGGACTCAGGGGACGGGGTGAGGAAGGGG	9:g.136496193A>C
id5	TL24	chr9:136496189-136496218	30.72	GGGGACTCAGGGGACGGGGTGAGGAAGGGG	9:g.136496196_136496195insA
id6	ATL337	chr9:136496189-136496218	30.72	GGGGACTCAGGGGACGGGGTGAGGAAGGGG	9:g.136496196_136496197insG
id7	2309847	chr9:136496189-136496218	30.72	GGGGACTCAGGGGACGGGGTGAGGAAGGGG	9:g.136496196C>A
id8	DM4	chr9:136496189-136496218	30.72	GGGGACTCAGGGGACGGGGTGAGGAAGGGG	9:g.136496196C>T
id9	46	chr9:136496189-136496218	30.72	GGGGACTCAGGGGACGGGGTGAGGAAGGGG	9:g.136496197_136496198del
id10	82	chr9:136496189-136496218	30.72	GGGGACTCAGGGGACGGGGTGAGGAAGGGG	9:g.136496197_136496198del
id11	184	chr9:136496189-136496218	30.72	GGGGACTCAGGGGACGGGGTGAGGAAGGGG	9:g.136496197_136496198del
id12	1183	chr9:136496189-136496218	30.72	GGGGACTCAGGGGACGGGGTGAGGAAGGGG	9:g.136496197_136496198del
id13	1496	chr9:136496189-136496218	30.72	GGGGACTCAGGGGACGGGGTGAGGAAGGGG	9:g.136496197_136496198del
id14	1502	chr9:136496189-136496218	30.72	GGGGACTCAGGGGACGGGGTGAGGAAGGGG	9:g.136496197_136496198del
id15	1809	chr9:136496189-136496218	30.72	GGGGACTCAGGGGACGGGGTGAGGAAGGGG	9:g.136496197_136496198del
id16	2132	chr9:136496189-136496218	30.72	GGGGACTCAGGGGACGGGGTGAGGAAGGGG	9:g.136496197_136496198del
id17	3121	chr9:136496189-136496218	30.72	GGGGACTCAGGGGACGGGGTGAGGAAGGGG	9:g.136496197_136496198del
id18	3183	chr9:136496189-136496218	30.72	GGGGACTCAGGGGACGGGGTGAGGAAGGGG	9:g.136496197_136496198del
id19	3392	chr9:136496189-136496218	30.72	GGGGACTCAGGGGACGGGGTGAGGAAGGGG	9:g.136496197_136496198del
id20	3648	chr9:136496189-136496218	30.72	GGGGACTCAGGGGACGGGGTGAGGAAGGGG	9:g.136496197_136496198del
id21	3701	chr9:136496189-136496218	30.72	GGGGACTCAGGGGACGGGGTGAGGAAGGGG	9:g.136496197_136496198del
id22	3706	chr9:136496189-136496218	30.72	GGGGACTCAGGGGACGGGGTGAGGAAGGGG	9:g.136496197_136496198del
id23	3724	chr9:136496189-136496218	30.72	GGGGACTCAGGGGACGGGGTGAGGAAGGGG	9:g.136496197_136496198del
id24	3975	chr9:136496189-136496218	30.72	GGGGACTCAGGGGACGGGGTGAGGAAGGGG	9:g.136496197_136496198del
id25	3979	chr9:136496189-136496218	30.72	GGGGACTCAGGGGACGGGGTGAGGAAGGGG	9:g.136496197_136496198del
id26	4261	chr9:136496189-136496218	30.72	GGGGACTCAGGGGACGGGGTGAGGAAGGGG	9:g.136496197_136496198del
id27	4341	chr9:136496189-136496218	30.72	GGGGACTCAGGGGACGGGGTGAGGAAGGGG	9:g.136496197_136496198del
id28	4800	chr9:136496189-136496218	30.72	GGGGACTCAGGGGACGGGGTGAGGAAGGGG	9:g.136496197_136496198del
id29	4844	chr9:136496189-136496218	30.72	GGGGACTCAGGGGACGGGGTGAGGAAGGGG	9:g.136496197_136496198del
id30	5368	chr9:136496189-136496218	30.72	GGGGACTCAGGGGACGGGGTGAGGAAGGGG	9:g.136496197_136496198del
id31	5391	chr9:136496189-136496218	30.72	GGGGACTCAGGGGACGGGGTGAGGAAGGGG	9:g.136496197_136496198del
id32	5565	chr9:136496189-136496218	30.72	GGGGACTCAGGGGACGGGGTGAGGAAGGGG	9:g.136496197_136496198del
id33	5726	chr9:136496189-136496218	30.72	GGGGACTCAGGGGACGGGGTGAGGAAGGGG	9:g.136496197_136496198del
id34	5765	chr9:136496189-136496218	30.72	GGGGACTCAGGGGACGGGGTGAGGAAGGGG	9:g.136496197_136496198del
id35	5825	chr9:136496189-136496218	30.72	GGGGACTCAGGGGACGGGGTGAGGAAGGGG	9:g.136496197_136496198del
id36	5889	chr9:136496189-136496218	30.72	GGGGACTCAGGGGACGGGGTGAGGAAGGGG	9:g.136496197_136496198del
id37	5984	chr9:136496189-136496218	30.72	GGGGACTCAGGGGACGGGGTGAGGAAGGGG	9:g.136496197_136496198del
id38	6624	chr9:136496189-136496218	30.72	GGGGACTCAGGGGACGGGGTGAGGAAGGGG	9:g.136496197_136496198del
id39	6892	chr9:136496189-136496218	30.72	GGGGACTCAGGGGACGGGGTGAGGAAGGGG	9:g.136496197_136496198del
id40	7831	chr9:136496189-136496218	30.72	GGGGACTCAGGGGACGGGGTGAGGAAGGGG	9:g.136496197_136496198del
id41	8667	chr9:136496189-136496218	30.72	GGGGACTCAGGGGACGGGGTGAGGAAGGGG	9:g.136496197_136496198del
id42	8930	chr9:136496189-136496218	30.72	GGGGACTCAGGGGACGGGGTGAGGAAGGGG	9:g.136496197_136496198del
id43	9113	chr9:136496189-136496218	30.72	GGGGACTCAGGGGACGGGGTGAGGAAGGGG	9:g.136496197_136496198del
id44	9273	chr9:136496189-136496218	30.72	GGGGACTCAGGGGACGGGGTGAGGAAGGGG	9:g.136496197_136496198del
id45	9930	chr9:136496189-136496218	30.72	GGGGACTCAGGGGACGGGGTGAGGAAGGGG	9:g.136496197_136496198del
id46	9958	chr9:136496189-136496218	30.72	GGGGACTCAGGGGACGGGGTGAGGAAGGGG	9:g.136496197_136496198del
id47	10267	chr9:136496189-136496218	30.72	GGGGACTCAGGGGACGGGGTGAGGAAGGGG	9:g.136496197_136496198del
id48	10320	chr9:136496189-136496218	30.72	GGGGACTCAGGGGACGGGGTGAGGAAGGGG	9:g.136496197_136496198del
id49	11224	chr9:136496189-136496218	30.72	GGGGACTCAGGGGACGGGGTGAGGAAGGGG	9:g.136496197_136496198del
id50	11253	chr9:136496189-136496218	30.72	GGGGACTCAGGGGACGGGGTGAGGAAGGGG	9:g.136496197_136496198del
id51	11730	chr9:136496189-136496218	30.72	GGGGACTCAGGGGACGGGGTGAGGAAGGGG	9:g.136496197_136496198del
id52	11815	chr9:136496189-136496218	30.72	GGGGACTCAGGGGACGGGGTGAGGAAGGGG	9:g.136496197_136496198del
id53	11837	chr9:136496189-136496218	30.72	GGGGACTCAGGGGACGGGGTGAGGAAGGGG	9:g.136496197_136496198del
id54	12517	chr9:136496189-136496218	30.72	GGGGACTCAGGGGACGGGGTGAGGAAGGGG	9:g.136496197_136496198del
id55	12644	chr9:136496189-136496218	30.72	GGGGACTCAGGGGACGGGGTGAGGAAGGGG	9:g.136496197_136496198del
id56	12660	chr9:136496189-136496218	30.72	GGGGACTCAGGGGACGGGGTGAGGAAGGGG	9:g.136496197_136496198del
id57	12684	chr9:136496189-136496218	30.72	GGGGACTCAGGGGACGGGGTGAGGAAGGGG	9:g.136496197_136496198del
id58	12810	chr9:136496189-136496218	30.72	GGGGACTCAGGGGACGGGGTGAGGAAGGGG	9:g.136496197_136496198del
id59	12831	chr9:136496189-136496218	30.72	GGGGACTCAGGGGACGGGGTGAGGAAGGGG	9:g.136496197_136496198del
id60	12832	chr9:136496189-136496218	30.72	GGGGACTCAGGGGACGGGGTGAGGAAGGGG	9:g.136496197_136496198del
id61	12834	chr9:136496189-136496218	30.72	GGGGACTCAGGGGACGGGGTGAGGAAGGGG	9:g.136496197_136496198del
id62	12839	chr9:136496189-136496218	30.72	GGGGACTCAGGGGACGGGGTGAGGAAGGGG	9:g.136496197_136496198del
id63	12847	chr9:136496189-136496218	30.72	GGGGACTCAGGGGACGGGGTGAGGAAGGGG	9:g.136496197_136496198del
id64	12864	chr9:136496189-136496218	30.72	GGGGACTCAGGGGACGGGGTGAGGAAGGGG	9:g.136496197_136496198del
id65	12875	chr9:136496189-136496218	30.72	GGGGACTCAGGGGACGGGGTGAGGAAGGGG	9:g.136496197_136496198del
id66	12887	chr9:136496189-136496218	30.72	GGGGACTCAGGGGACGGGGTGAGGAAGGGG	9:g.136496197_136496198del
id67	12915	chr9:136496189-136496218	30.72	GGGGACTCAGGGGACGGGGTGAGGAAGGGG	9:g.136496197_136496198del
id68	12916	chr9:136496189-136496218	30.72	GGGGACTCAGGGGACGGGGTGAGGAAGGGG	9:g.136496197_136496198del
id69	12922	chr9:136496189-136496218	30.72	GGGGACTCAGGGGACGGGGTGAGGAAGGGG	9:g.136496197_136496198del
id70	12926	chr9:136496189-136496218	30.72	GGGGACTCAGGGGACGGGGTGAGGAAGGGG	9:g.136496197_136496198del
id71	13443	chr9:136496189-136496218	30.72	GGGGACTCAGGGGACGGGGTGAGGAAGGGG	9:g.136496197_136496198del
id72	13453	chr9:136496189-136496218	30.72	GGGGACTCAGGGGACGGGGTGAGGAAGGGG	9:g.136496197_136496198del
id73	13471	chr9:136496189-136496218	30.72	GGGGACTCAGGGGACGGGGTGAGGAAGGGG	9:g.136496197_136496198del
id74	13713	chr9:136496189-136496218	30.72	GGGGACTCAGGGGACGGGGTGAGGAAGGGG	9:g.136496197_136496198del
id75	13716	chr9:136496189-136496218	30.72	GGGGACTCAGGGGACGGGGTGAGGAAGGGG	9:g.136496197_136496198del
id76	14235	chr9:136496189-136496218	30.72	GGGGACTCAGGGGACGGGGTGAGGAAGGGG	9:g.136496197_136496198del
id77	14257	chr9:136496189-136496218	30.72	GGGGACTCAGGGGACGGGGTGAGGAAGGGG	9:g.136496197_136496198del
id78	14367	chr9:136496189-136496218	30.72	GGGGACTCAGGGGACGGGGTGAGGAAGGGG	9:g.136496197_136496198del
id79	1076118	chr9:136496189-136496218	30.72	GGGGACTCAGGGGACGGGGTGAGGAAGGGG	9:g.136496197_136496198del
id80	1117376	chr9:136496189-136496218	30.72	GGGGACTCAGGGGACGGGGTGAGGAAGGGG	9:g.136496197_136496198del
id81	1172571	chr9:136496189-136496218	30.72	GGGGACTCAGGGGACGGGGTGAGGAAGGGG	9:g.136496197_136496198del
id82	1244709	chr9:136496189-136496218	30.72	GGGGACTCAGGGGACGGGGTGAGGAAGGGG	9:g.136496197_136496198del
id83	1247940	chr9:136496189-136496218	30.72	GGGGACTCAGGGGACGGGGTGAGGAAGGGG	9:g.136496197_136496198del
id84	1247947	chr9:136496189-136496218	30.72	GGGGACTCAGGGGACGGGGTGAGGAAGGGG	9:g.136496197_136496198del
id85	1556276	chr9:136496189-136496218	30.72	GGGGACTCAGGGGACGGGGTGAGGAAGGGG	9:g.136496197_136496198del
id86	1562894	chr9:136496189-136496218	30.72	GGGGACTCAGGGGACGGGGTGAGGAAGGGG	9:g.136496197_136496198del
id87	1689852	chr9:136496189-136496218	30.72	GGGGACTCAGGGGACGGGGTGAGGAAGGGG	9:g.136496197_136496198del
id88	1689880	chr9:136496189-136496218	30.72	GGGGACTCAGGGGACGGGGTGAGGAAGGGG	9:g.136496197_136496198del
id89	1689886	chr9:136496189-136496218	30.72	GGGGACTCAGGGGACGGGGTGAGGAAGGGG	9:g.136496197_136496198del
id90	1689898	chr9:136496189-136496218	30.72	GGGGACTCAGGGGACGGGGTGAGGAAGGGG	9:g.136496197_136496198del
id91	1689901	chr9:136496189-136496218	30.72	GGGGACTCAGGGGACGGGGTGAGGAAGGGG	9:g.136496197_136496198del
id92	1689902	chr9:136496189-136496218	30.72	GGGGACTCAGGGGACGGGGTGAGGAAGGGG	9:g.136496197_136496198del
id93	1689903	chr9:136496189-136496218	30.72	GGGGACTCAGGGGACGGGGTGAGGAAGGGG	9:g.136496197_136496198del
id94	1689904	chr9:136496189-136496218	30.72	GGGGACTCAGGGGACGGGGTGAGGAAGGGG	9:g.136496197_136496198del
id95	1689905	chr9:136496189-136496218	30.72	GGGGACTCAGGGGACGGGGTGAGGAAGGGG	9:g.136496197_136496198del
id96	1689906	chr9:136496189-136496218	30.72	GGGGACTCAGGGGACGGGGTGAGGAAGGGG	9:g.136496197_136496198del
id97	1689907	chr9:136496189-136496218	30.72	GGGGACTCAGGGGACGGGGTGAGGAAGGGG	9:g.136496197_136496198del
id98	1689908	chr9:136496189-136496218	30.72	GGGGACTCAGGGGACGGGGTGAGGAAGGGG	9:g.136496197_136496198del
id99	1689909	chr9:136496189-136496218	30.72	GGGGACTCAGGGGACGGGGTGAGGAAGGGG	9:g.136496197_136496198del
id100	1689910	chr9:136496189-136496218	30.72	GGGGACTCAGGGGACGGGGTGAGGAAGGGG	9:g.136496197_136496198del
id101	1689911	chr9:136496189-136496218	30.72	GGGGACTCAGGGGACGGGGTGAGGAAGGGG	9:g.136496197_136496198del
id102	1689912	chr9:136496189-136496218	30.72	GGGGACTCAGGGGACGGGGTGAGGAAGGGG	9:g.136496197_136496198del
id103	1690024	chr9:136496189-136496218	30.72	GGGGACTCAGGGGACGGGGTGAGGAAGGGG	9:g.136496197_136496198del
id104	1690025	chr9:136496189-136496218	30.72	GGGGACTCAGGGGACGGGGTGAGGAAGGGG	9:g.136496197_136496198del
id105	1690026	chr9:136496189-136496218	30.72	GGGGACTCAGGGGACGGGGTGAGGAAGGGG	9:g.136496197_136496198del
id106	1690027	chr9:136496189-136496218	30.72	GGGGACTCAGGGGACGGGGTGAGGAAGGGG	9:g.136496197_136496198del
id107	1690028	chr9:136496189-136496218	30.72	GGGGACTCAGGGGACGGGGTGAGGAAGGGG	9:g.136496197_136496198del
id108	1690029	chr9:136496189-136496218	30.72	GGGGACTCAGGGGACGGGGTGAGGAAGGGG	9:g.136496197_136496198del
id109	1690030	chr9:136496189-136496218	30.72	GGGGACTCAGGGGACGGGGTGAGGAAGGGG	9:g.136496197_136496198del
id110	1690033	chr9:136496189-136496218	30.72	GGGGACTCAGGGGACGGGGTGAGGAAGGGG	9:g.136496197_136496198del
id111	1690034	chr9:136496189-136496218	30.72	GGGGACTCAGGGGACGGGGTGAGGAAGGGG	9:g.136496197_136496198del
id112	1690035	chr9:136496189-136496218	30.72	GGGGACTCAGGGGACGGGGTGAGGAAGGGG	9:g.136496197_136496198del
id113	1690036	chr9:136496189-136496218	30.72	GGGGACTCAGGGGACGGGGTGAGGAAGGGG	9:g.136496197_136496198del
id114	1690037	chr9:136496189-136496218	30.72	GGGGACTCAGGGGACGGGGTGAGGAAGGGG	9:g.136496197_136496198del
id115	1690042	chr9:136496189-136496218	30.72	GGGGACTCAGGGGACGGGGTGAGGAAGGGG	9:g.136496197_136496198del
id116	1690045	chr9:136496189-136496218	30.72	GGGGACTCAGGGGACGGGGTGAGGAAGGGG	9:g.136496197_136496198del
id117	1690046	chr9:136496189-136496218	30.72	GGGGACTCAGGGGACGGGGTGAGGAAGGGG	9:g.136496197_136496198del
id118	1690047	chr9:136496189-136496218	30.72	GGGGACTCAGGGGACGGGGTGAGGAAGGGG	9:g.136496197_136496198del
id119	1690048	chr9:136496189-136496218	30.72	GGGGACTCAGGGGACGGGGTGAGGAAGGGG	9:g.136496197_136496198del
id120	1690049	chr9:136496189-136496218	30.72	GGGGACTCAGGGGACGGGGTGAGGAAGGGG	9:g.136496197_136496198del
id121	1690050	chr9:136496189-136496218	30.72	GGGGACTCAGGGGACGGGGTGAGGAAGGGG	9:g.136496197_136496198del
id122	1690051	chr9:136496189-136496218	30.72	GGGGACTCAGGGGACGGGGTGAGGAAGGGG	9:g.136496197_136496198del
id123	1690052	chr9:136496189-136496218	30.72	GGGGACTCAGGGGACGGGGTGAGGAAGGGG	9:g.136496197_136496198del
id124	1690053	chr9:136496189-136496218	30.72	GGGGACTCAGGGGACGGGGTGAGGAAGGGG	9:g.136496197_136496198del
id125	1690054	chr9:136496189-136496218	30.72	GGGGACTCAGGGGACGGGGTGAGGAAGGGG	9:g.136496197_136496198del
id126	1690056	chr9:136496189-136496218	30.72	GGGGACTCAGGGGACGGGGTGAGGAAGGGG	9:g.136496197_136496198del
id127	1690213	chr9:136496189-136496218	30.72	GGGGACTCAGGGGACGGGGTGAGGAAGGGG	9:g.136496197_136496198del
id128	1690214	chr9:136496189-136496218	30.72	GGGGACTCAGGGGACGGGGTGAGGAAGGGG	9:g.136496197_136496198del
id129	1690215	chr9:136496189-136496218	30.72	GGGGACTCAGGGGACGGGGTGAGGAAGGGG	9:g.136496197_136496198del
id130	1690216	chr9:136496189-136496218	30.72	GGGGACTCAGGGGACGGGGTGAGGAAGGGG	9:g.136496197_136496198del
id131	1690217	chr9:136496189-136496218	30.72	GGGGACTCAGGGGACGGGGTGAGGAAGGGG	9:g.136496197_136496198del
id132	1690218	chr9:136496189-136496218	30.72	GGGGACTCAGGGGACGGGGTGAGGAAGGGG	9:g.136496197_136496198del
id133	1690220	chr9:136496189-136496218	30.72	GGGGACTCAGGGGACGGGGTGAGGAAGGGG	9:g.136496197_136496198del
id134	1690221	chr9:136496189-136496218	30.72	GGGGACTCAGGGGACGGGGTGAGGAAGGGG	9:g.136496197_136496198del
id135	1690260	chr9:136496189-136496218	30.72	GGGGACTCAGGGGACGGGGTGAGGAAGGGG	9:g.136496197_136496198del
id136	1713163	chr9:136496189-136496218	30.72	GGGGACTCAGGGGACGGGGTGAGGAAGGGG	9:g.136496197_136496198del
id137	1713164	chr9:136496189-136496218	30.72	GGGGACTCAGGGGACGGGGTGAGGAAGGGG	9:g.136496197_136496198del
id138	1724607	chr9:136496189-136496218	30.72	GGGGACTCAGGGGACGGGGTGAGGAAGGGG	9:g.136496197_136496198del
id139	1724608	chr9:136496189-136496218	30.72	GGGGACTCAGGGGACGGGGTGAGGAAGGGG	9:g.136496197_136496198del
id140	1724609	chr9:136496189-136496218	30.72	GGGGACTCAGGGGACGGGGTGAGGAAGGGG	9:g.136496197_136496198del
id141	1724610	chr9:136496189-136496218	30.72	GGGGACTCAGGGGACGGGGTGAGGAAGGGG	9:g.136496197_136496198del
id142	1724611	chr9:136496189-136496218	30.72	GGGGACTCAGGGGACGGGGTGAGGAAGGGG	9:g.136496197_136496198del
id143	1724612	chr9:136496189-136496218	30.72	GGGGACTCAGGGGACGGGGTGAGGAAGGGG	9:g.136496197_136496198del
id144	1724613	chr9:136496189-136496218	30.72	GGGGACTCAGGGGACGGGGTGAGGAAGGGG	9:g.136496197_136496198del
id145	1724614	chr9:136496189-136496218	30.72	GGGGACTCAGGGGACGGGGTGAGGAAGGGG	9:g.136496197_136496198del
id146	1724616	chr9:136496189-136496218	30.72	GGGGACTCAGGGGACGGGGTGAGGAAGGGG	9:g.136496197_136496198del
id147	1724617	chr9:136496189-136496218	30.72	GGGGACTCAGGGGACGGGGTGAGGAAGGGG	9:g.136496197_136496198del
id148	1724618	chr9:136496189-136496218	30.72	GGGGACTCAGGGGACGGGGTGAGGAAGGGG	9:g.136496197_136496198del
id149	1724621	chr9:136496189-136496218	30.72	GGGGACTCAGGGGACGGGGTGAGGAAGGGG	9:g.136496197_136496198del
id150	1724622	chr9:136496189-136496218	30.72	GGGGACTCAGGGGACGGGGTGAGGAAGGGG	9:g.136496197_136496198del
id151	1724626	chr9:136496189-136496218	30.72	GGGGACTCAGGGGACGGGGTGAGGAAGGGG	9:g.136496197_136496198del
id152	1724627	chr9:136496189-136496218	30.72	GGGGACTCAGGGGACGGGGTGAGGAAGGGG	9:g.136496197_136496198del
id153	1724628	chr9:136496189-136496218	30.72	GGGGACTCAGGGGACGGGGTGAGGAAGGGG	9:g.136496197_136496198del
id154	1724631	chr9:136496189-136496218	30.72	GGGGACTCAGGGGACGGGGTGAGGAAGGGG	9:g.136496197_136496198del
id155	1724632	chr9:136496189-136496218	30.72	GGGGACTCAGGGGACGGGGTGAGGAAGGGG	9:g.136496197_136496198del
id156	1724633	chr9:136496189-136496218	30.72	GGGGACTCAGGGGACGGGGTGAGGAAGGGG	9:g.136496197_136496198del
id157	1724634	chr9:136496189-136496218	30.72	GGGGACTCAGGGGACGGGGTGAGGAAGGGG	9:g.136496197_136496198del
id158	1757837	chr9:136496189-136496218	30.72	GGGGACTCAGGGGACGGGGTGAGGAAGGGG	9:g.136496197_136496198del
id159	1788887	chr9:136496189-136496218	30.72	GGGGACTCAGGGGACGGGGTGAGGAAGGGG	9:g.136496197_136496198del
id160	1963349	chr9:136496189-136496218	30.72	GGGGACTCAGGGGACGGGGTGAGGAAGGGG	9:g.136496197_136496198del
id161	1963350	chr9:136496189-136496218	30.72	GGGGACTCAGGGGACGGGGTGAGGAAGGGG	9:g.136496197_136496198del
id162	1963351	chr9:136496189-136496218	30.72	GGGGACTCAGGGGACGGGGTGAGGAAGGGG	9:g.136496197_136496198del
id163	1963352	chr9:136496189-136496218	30.72	GGGGACTCAGGGGACGGGGTGAGGAAGGGG	9:g.136496197_136496198del
id164	1963353	chr9:136496189-136496218	30.72	GGGGACTCAGGGGACGGGGTGAGGAAGGGG	9:g.136496197_136496198del
id165	1963376	chr9:136496189-136496218	30.72	GGGGACTCAGGGGACGGGGTGAGGAAGGGG	9:g.136496197_136496198del
id166	1963377	chr9:136496189-136496218	30.72	GGGGACTCAGGGGACGGGGTGAGGAAGGGG	9:g.136496197_136496198del
id167	1963378	chr9:136496189-136496218	30.72	GGGGACTCAGGGGACGGGGTGAGGAAGGGG	9:g.136496197_136496198del
id168	1963379	chr9:136496189-136496218	30.72	GGGGACTCAGGGGACGGGGTGAGGAAGGGG	9:g.136496197_136496198del
id169	1963380	chr9:136496189-136496218	30.72	GGGGACTCAGGGGACGGGGTGAGGAAGGGG	9:g.136496197_136496198del
id170	1963381	chr9:136496189-136496218	30.72	GGGGACTCAGGGGACGGGGTGAGGAAGGGG	9:g.136496197_136496198del
id171	1963382	chr9:136496189-136496218	30.72	GGGGACTCAGGGGACGGGGTGAGGAAGGGG	9:g.136496197_136496198del
id172	1963383	chr9:136496189-136496218	30.72	GGGGACTCAGGGGACGGGGTGAGGAAGGGG	9:g.136496197_136496198del
id173	1963384	chr9:136496189-136496218	30.72	GGGGACTCAGGGGACGGGGTGAGGAAGGGG	9:g.136496197_136496198del
id174	1990379	chr9:136496189-136496218	30.72	GGGGACTCAGGGGACGGGGTGAGGAAGGGG	9:g.136496197_136496198del
id175	1990380	chr9:136496189-136496218	30.72	GGGGACTCAGGGGACGGGGTGAGGAAGGGG	9:g.136496197_136496198del
id176	1990381	chr9:136496189-136496218	30.72	GGGGACTCAGGGGACGGGGTGAGGAAGGGG	9:g.136496197_136496198del
id177	1990382	chr9:136496189-136496218	30.72	GGGGACTCAGGGGACGGGGTGAGGAAGGGG	9:g.136496197_136496198del
id178	1990383	chr9:136496189-136496218	30.72	GGGGACTCAGGGGACGGGGTGAGGAAGGGG	9:g.136496197_136496198del
id179	1990384	chr9:136496189-136496218	30.72	GGGGACTCAGGGGACGGGGTGAGGAAGGGG	9:g.136496197_136496198del
id180	1990385	chr9:136496189-136496218	30.72	GGGGACTCAGGGGACGGGGTGAGGAAGGGG	9:g.136496197_136496198del
id181	2026909	chr9:136496189-136496218	30.72	GGGGACTCAGGGGACGGGGTGAGGAAGGGG	9:g.136496197_136496198del
id182	2026910	chr9:136496189-136496218	30.72	GGGGACTCAGGGGACGGGGTGAGGAAGGGG	9:g.136496197_136496198del
id183	2026911	chr9:136496189-136496218	30.72	GGGGACTCAGGGGACGGGGTGAGGAAGGGG	9:g.136496197_136496198del
id184	2026912	chr9:136496189-136496218	30.72	GGGGACTCAGGGGACGGGGTGAGGAAGGGG	9:g.136496197_136496198del
id185	2026913	chr9:136496189-136496218	30.72	GGGGACTCAGGGGACGGGGTGAGGAAGGGG	9:g.136496197_136496198del
id186	2026914	chr9:136496189-136496218	30.72	GGGGACTCAGGGGACGGGGTGAGGAAGGGG	9:g.136496197_136496198del
id187	2026915	chr9:136496189-136496218	30.72	GGGGACTCAGGGGACGGGGTGAGGAAGGGG	9:g.136496197_136496198del
id188	2026916	chr9:136496189-136496218	30.72	GGGGACTCAGGGGACGGGGTGAGGAAGGGG	9:g.136496197_136496198del
id189	2026917	chr9:136496189-136496218	30.72	GGGGACTCAGGGGACGGGGTGAGGAAGGGG	9:g.136496197_136496198del
id190	2026918	chr9:136496189-136496218	30.72	GGGGACTCAGGGGACGGGGTGAGGAAGGGG	9:g.136496197_136496198del
id191	2026971	chr9:136496189-136496218	30.72	GGGGACTCAGGGGACGGGGTGAGGAAGGGG	9:g.136496197_136496198del
id192	2026972	chr9:136496189-136496218	30.72	GGGGACTCAGGGGACGGGGTGAGGAAGGGG	9:g.136496197_136496198del
id193	2026980	chr9:136496189-136496218	30.72	GGGGACTCAGGGGACGGGGTGAGGAAGGGG	9:g.136496197_136496198del
id194	2026988	chr9:136496189-136496218	30.72	GGGGACTCAGGGGACGGGGTGAGGAAGGGG	9:g.136496197_136496198del
id195	2026991	chr9:136496189-136496218	30.72	GGGGACTCAGGGGACGGGGTGAGGAAGGGG	9:g.136496197_136496198del
id196	2026995	chr9:136496189-136496218	30.72	GGGGACTCAGGGGACGGGGTGAGGAAGGGG	9:g.136496197_136496198del
id197	2026996	chr9:136496189-136496218	30.72	GGGGACTCAGGGGACGGGGTGAGGAAGGGG	9:g.136496197_136496198del
id198	2027000	chr9:136496189-136496218	30.72	GGGGACTCAGGGGACGGGGTGAGGAAGGGG	9:g.136496197_136496198del
id199	2027002	chr9:136496189-136496218	30.72	GGGGACTCAGGGGACGGGGTGAGGAAGGGG	9:g.136496197_136496198del
id200	2027007	chr9:136496189-136496218	30.72	GGGGACTCAGGGGACGGGGTGAGGAAGGGG	9:g.136496197_136496198del
id201	2027008	chr9:136496189-136496218	30.72	GGGGACTCAGGGGACGGGGTGAGGAAGGGG	9:g.136496197_136496198del
id202	2027017	chr9:136496189-136496218	30.72	GGGGACTCAGGGGACGGGGTGAGGAAGGGG	9:g.136496197_136496198del
id203	2083414	chr9:136496189-136496218	30.72	GGGGACTCAGGGGACGGGGTGAGGAAGGGG	9:g.136496197_136496198del
id204	2083415	chr9:136496189-136496218	30.72	GGGGACTCAGGGGACGGGGTGAGGAAGGGG	9:g.136496197_136496198del
id205	2083416	chr9:136496189-136496218	30.72	GGGGACTCAGGGGACGGGGTGAGGAAGGGG	9:g.136496197_136496198del
id206	2083417	chr9:136496189-136496218	30.72	GGGGACTCAGGGGACGGGGTGAGGAAGGGG	9:g.136496197_136496198del
id207	2199108	chr9:136496189-136496218	30.72	GGGGACTCAGGGGACGGGGTGAGGAAGGGG	9:g.136496197_136496198del
id208	2199109	chr9:136496189-136496218	30.72	GGGGACTCAGGGGACGGGGTGAGGAAGGGG	9:g.136496197_136496198del
id209	2309835	chr9:136496189-136496218	30.72	GGGGACTCAGGGGACGGGGTGAGGAAGGGG	9:g.136496197_136496198del
id210	2309849	chr9:136496189-136496218	30.72	GGGGACTCAGGGGACGGGGTGAGGAAGGGG	9:g.136496197_136496198del
id211	2309851	chr9:136496189-136496218	30.72	GGGGACTCAGGGGACGGGGTGAGGAAGGGG	9:g.136496197_136496198del
id212	2309860	chr9:136496189-136496218	30.72	GGGGACTCAGGGGACGGGGTGAGGAAGGGG	9:g.136496197_136496198del
id213	2309861	chr9:136496189-136496218	30.72	GGGGACTCAGGGGACGGGGTGAGGAAGGGG	9:g.136496197_136496198del
id214	2309866	chr9:136496189-136496218	30.72	GGGGACTCAGGGGACGGGGTGAGGAAGGGG	9:g.136496197_136496198del
id215	2309867	chr9:136496189-136496218	30.72	GGGGACTCAGGGGACGGGGTGAGGAAGGGG	9:g.136496197_136496198del
id216	2309868	chr9:136496189-136496218	30.72	GGGGACTCAGGGGACGGGGTGAGGAAGGGG	9:g.136496197_136496198del
id217	2309888	chr9:136496189-136496218	30.72	GGGGACTCAGGGGACGGGGTGAGGAAGGGG	9:g.136496197_136496198del
id218	2309897	chr9:136496189-136496218	30.72	GGGGACTCAGGGGACGGGGTGAGGAAGGGG	9:g.136496197_136496198del
id219	2309900	chr9:136496189-136496218	30.72	GGGGACTCAGGGGACGGGGTGAGGAAGGGG	9:g.136496197_136496198del
id220	2309902	chr9:136496189-136496218	30.72	GGGGACTCAGGGGACGGGGTGAGGAAGGGG	9:g.136496197_136496198del
id221	2309904	chr9:136496189-136496218	30.72	GGGGACTCAGGGGACGGGGTGAGGAAGGGG	9:g.136496197_136496198del
id222	2309910	chr9:136496189-136496218	30.72	GGGGACTCAGGGGACGGGGTGAGGAAGGGG	9:g.136496197_136496198del
id223	2309912	chr9:136496189-136496218	30.72	GGGGACTCAGGGGACGGGGTGAGGAAGGGG	9:g.136496197_136496198del
id224	2309913	chr9:136496189-136496218	30.72	GGGGACTCAGGGGACGGGGTGAGGAAGGGG	9:g.136496197_136496198del
id225	2309914	chr9:136496189-136496218	30.72	GGGGACTCAGGGGACGGGGTGAGGAAGGGG	9:g.136496197_136496198del
id226	2309921	chr9:136496189-136496218	30.72	GGGGACTCAGGGGACGGGGTGAGGAAGGGG	9:g.136496197_136496198del
id227	2309924	chr9:136496189-136496218	30.72	GGGGACTCAGGGGACGGGGTGAGGAAGGGG	9:g.136496197_136496198del
id228	2309929	chr9:136496189-136496218	30.72	GGGGACTCAGGGGACGGGGTGAGGAAGGGG	9:g.136496197_136496198del
id229	2309932	chr9:136496189-136496218	30.72	GGGGACTCAGGGGACGGGGTGAGGAAGGGG	9:g.136496197_136496198del
id230	2309937	chr9:136496189-136496218	30.72	GGGGACTCAGGGGACGGGGTGAGGAAGGGG	9:g.136496197_136496198del
id231	2309946	chr9:136496189-136496218	30.72	GGGGACTCAGGGGACGGGGTGAGGAAGGGG	9:g.136496197_136496198del
id232	2318381	chr9:136496189-136496218	30.72	GGGGACTCAGGGGACGGGGTGAGGAAGGGG	9:g.136496197_136496198del
id233	2318382	chr9:136496189-136496218	30.72	GGGGACTCAGGGGACGGGGTGAGGAAGGGG	9:g.136496197_136496198del
id234	2467888	chr9:136496189-136496218	30.72	GGGGACTCAGGGGACGGGGTGAGGAAGGGG	9:g.136496197_136496198del
id235	2467896	chr9:136496189-136496218	30.72	GGGGACTCAGGGGACGGGGTGAGGAAGGGG	9:g.136496197_136496198del
id236	2467924	chr9:136496189-136496218	30.72	GGGGACTCAGGGGACGGGGTGAGGAAGGGG	9:g.136496197_136496198del
id237	2512862	chr9:136496189-136496218	30.72	GGGGACTCAGGGGACGGGGTGAGGAAGGGG	9:g.136496197_136496198del
id238	2512863	chr9:136496189-136496218	30.72	GGGGACTCAGGGGACGGGGTGAGGAAGGGG	9:g.136496197_136496198del
id239	2512864	chr9:136496189-136496218	30.72	GGGGACTCAGGGGACGGGGTGAGGAAGGGG	9:g.136496197_136496198del
id240	2512865	chr9:136496189-136496218	30.72	GGGGACTCAGGGGACGGGGTGAGGAAGGGG	9:g.136496197_136496198del
id241	2512866	chr9:136496189-136496218	30.72	GGGGACTCAGGGGACGGGGTGAGGAAGGGG	9:g.136496197_136496198del
id242	2512867	chr9:136496189-136496218	30.72	GGGGACTCAGGGGACGGGGTGAGGAAGGGG	9:g.136496197_136496198del
id243	2512868	chr9:136496189-136496218	30.72	GGGGACTCAGGGGACGGGGTGAGGAAGGGG	9:g.136496197_136496198del
id244	2512869	chr9:136496189-136496218	30.72	GGGGACTCAGGGGACGGGGTGAGGAAGGGG	9:g.136496197_136496198del
id245	2512870	chr9:136496189-136496218	30.72	GGGGACTCAGGGGACGGGGTGAGGAAGGGG	9:g.136496197_136496198del
id246	2512871	chr9:136496189-136496218	30.72	GGGGACTCAGGGGACGGGGTGAGGAAGGGG	9:g.136496197_136496198del
id247	2512872	chr9:136496189-136496218	30.72	GGGGACTCAGGGGACGGGGTGAGGAAGGGG	9:g.136496197_136496198del
id248	2512873	chr9:136496189-136496218	30.72	GGGGACTCAGGGGACGGGGTGAGGAAGGGG	9:g.136496197_136496198del
id249	2512874	chr9:136496189-136496218	30.72	GGGGACTCAGGGGACGGGGTGAGGAAGGGG	9:g.136496197_136496198del
id250	2512875	chr9:136496189-136496218	30.72	GGGGACTCAGGGGACGGGGTGAGGAAGGGG	9:g.136496197_136496198del
id251	2512876	chr9:136496189-136496218	30.72	GGGGACTCAGGGGACGGGGTGAGGAAGGGG	9:g.136496197_136496198del
id252	2512877	chr9:136496189-136496218	30.72	GGGGACTCAGGGGACGGGGTGAGGAAGGGG	9:g.136496197_136496198del
id253	2512878	chr9:136496189-136496218	30.72	GGGGACTCAGGGGACGGGGTGAGGAAGGGG	9:g.136496197_136496198del
id254	2512879	chr9:136496189-136496218	30.72	GGGGACTCAGGGGACGGGGTGAGGAAGGGG	9:g.136496197_136496198del
id255	2512880	chr9:136496189-136496218	30.72	GGGGACTCAGGGGACGGGGTGAGGAAGGGG	9:g.136496197_136496198del
id256	2512881	chr9:136496189-136496218	30.72	GGGGACTCAGGGGACGGGGTGAGGAAGGGG	9:g.136496197_136496198del
id257	2512882	chr9:136496189-136496218	30.72	GGGGACTCAGGGGACGGGGTGAGGAAGGGG	9:g.136496197_136496198del
id258	2512883	chr9:136496189-136496218	30.72	GGGGACTCAGGGGACGGGGTGAGGAAGGGG	9:g.136496197_136496198del
id259	2512884	chr9:136496189-136496218	30.72	GGGGACTCAGGGGACGGGGTGAGGAAGGGG	9:g.136496197_136496198del
id260	2512885	chr9:136496189-136496218	30.72	GGGGACTCAGGGGACGGGGTGAGGAAGGGG	9:g.136496197_136496198del
id261	2512886	chr9:136496189-136496218	30.72	GGGGACTCAGGGGACGGGGTGAGGAAGGGG	9:g.136496197_136496198del
id262	2512887	chr9:136496189-136496218	30.72	GGGGACTCAGGGGACGGGGTGAGGAAGGGG	9:g.136496197_136496198del
id263	2512888	chr9:136496189-136496218	30.72	GGGGACTCAGGGGACGGGGTGAGGAAGGGG	9:g.136496197_136496198del
id264	2512889	chr9:136496189-136496218	30.72	GGGGACTCAGGGGACGGGGTGAGGAAGGGG	9:g.136496197_136496198del
id265	2512890	chr9:136496189-136496218	30.72	GGGGACTCAGGGGACGGGGTGAGGAAGGGG	9:g.136496197_136496198del
id266	2512891	chr9:136496189-136496218	30.72	GGGGACTCAGGGGACGGGGTGAGGAAGGGG	9:g.136496197_136496198del
id267	2512892	chr9:136496189-136496218	30.72	GGGGACTCAGGGGACGGGGTGAGGAAGGGG	9:g.136496197_136496198del
id268	2512893	chr9:136496189-136496218	30.72	GGGGACTCAGGGGACGGGGTGAGGAAGGGG	9:g.136496197_136496198del
id269	2512894	chr9:136496189-136496218	30.72	GGGGACTCAGGGGACGGGGTGAGGAAGGGG	9:g.136496197_136496198del
id270	2512895	chr9:136496189-136496218	30.72	GGGGACTCAGGGGACGGGGTGAGGAAGGGG	9:g.136496197_136496198del
id271	2512896	chr9:136496189-136496218	30.72	GGGGACTCAGGGGACGGGGTGAGGAAGGGG	9:g.136496197_136496198del
id272	2512897	chr9:136496189-136496218	30.72	GGGGACTCAGGGGACGGGGTGAGGAAGGGG	9:g.136496197_136496198del
id273	2512898	chr9:136496189-136496218	30.72	GGGGACTCAGGGGACGGGGTGAGGAAGGGG	9:g.136496197_136496198del
id274	2512899	chr9:136496189-136496218	30.72	GGGGACTCAGGGGACGGGGTGAGGAAGGGG	9:g.136496197_136496198del
id275	2512900	chr9:136496189-136496218	30.72	GGGGACTCAGGGGACGGGGTGAGGAAGGGG	9:g.136496197_136496198del
id276	2512901	chr9:136496189-136496218	30.72	GGGGACTCAGGGGACGGGGTGAGGAAGGGG	9:g.136496197_136496198del
id277	2512902	chr9:136496189-136496218	30.72	GGGGACTCAGGGGACGGGGTGAGGAAGGGG	9:g.136496197_136496198del
id278	2528826	chr9:136496189-136496218	30.72	GGGGACTCAGGGGACGGGGTGAGGAAGGGG	9:g.136496197_136496198del
id279	2528827	chr9:136496189-136496218	30.72	GGGGACTCAGGGGACGGGGTGAGGAAGGGG	9:g.136496197_136496198del
id280	2528828	chr9:136496189-136496218	30.72	GGGGACTCAGGGGACGGGGTGAGGAAGGGG	9:g.136496197_136496198del
id281	2528829	chr9:136496189-136496218	30.72	GGGGACTCAGGGGACGGGGTGAGGAAGGGG	9:g.136496197_136496198del
id282	2528830	chr9:136496189-136496218	30.72	GGGGACTCAGGGGACGGGGTGAGGAAGGGG	9:g.136496197_136496198del
id283	2528831	chr9:136496189-136496218	30.72	GGGGACTCAGGGGACGGGGTGAGGAAGGGG	9:g.136496197_136496198del
id284	2528832	chr9:136496189-136496218	30.72	GGGGACTCAGGGGACGGGGTGAGGAAGGGG	9:g.136496197_136496198del
id285	2528833	chr9:136496189-136496218	30.72	GGGGACTCAGGGGACGGGGTGAGGAAGGGG	9:g.136496197_136496198del
id286	2528834	chr9:136496189-136496218	30.72	GGGGACTCAGGGGACGGGGTGAGGAAGGGG	9:g.136496197_136496198del
id287	2528835	chr9:136496189-136496218	30.72	GGGGACTCAGGGGACGGGGTGAGGAAGGGG	9:g.136496197_136496198del
id288	2528836	chr9:136496189-136496218	30.72	GGGGACTCAGGGGACGGGGTGAGGAAGGGG	9:g.136496197_136496198del
id289	2528837	chr9:136496189-136496218	30.72	GGGGACTCAGGGGACGGGGTGAGGAAGGGG	9:g.136496197_136496198del
id290	2528838	chr9:136496189-136496218	30.72	GGGGACTCAGGGGACGGGGTGAGGAAGGGG	9:g.136496197_136496198del
id291	2532215	chr9:136496189-136496218	30.72	GGGGACTCAGGGGACGGGGTGAGGAAGGGG	9:g.136496197_136496198del
id292	2532216	chr9:136496189-136496218	30.72	GGGGACTCAGGGGACGGGGTGAGGAAGGGG	9:g.136496197_136496198del
id293	2532217	chr9:136496189-136496218	30.72	GGGGACTCAGGGGACGGGGTGAGGAAGGGG	9:g.136496197_136496198del
id294	2532218	chr9:136496189-136496218	30.72	GGGGACTCAGGGGACGGGGTGAGGAAGGGG	9:g.136496197_136496198del
id295	2532219	chr9:136496189-136496218	30.72	GGGGACTCAGGGGACGGGGTGAGGAAGGGG	9:g.136496197_136496198del
id296	2532220	chr9:136496189-136496218	30.72	GGGGACTCAGGGGACGGGGTGAGGAAGGGG	9:g.136496197_136496198del
id297	2532221	chr9:136496189-136496218	30.72	GGGGACTCAGGGGACGGGGTGAGGAAGGGG	9:g.136496197_136496198del
id298	2532222	chr9:136496189-136496218	30.72	GGGGACTCAGGGGACGGGGTGAGGAAGGGG	9:g.136496197_136496198del
id299	2532223	chr9:136496189-136496218	30.72	GGGGACTCAGGGGACGGGGTGAGGAAGGGG	9:g.136496197_136496198del
id300	2532224	chr9:136496189-136496218	30.72	GGGGACTCAGGGGACGGGGTGAGGAAGGGG	9:g.136496197_136496198del
id301	2532225	chr9:136496189-136496218	30.72	GGGGACTCAGGGGACGGGGTGAGGAAGGGG	9:g.136496197_136496198del
id302	2532226	chr9:136496189-136496218	30.72	GGGGACTCAGGGGACGGGGTGAGGAAGGGG	9:g.136496197_136496198del
id303	2532227	chr9:136496189-136496218	30.72	GGGGACTCAGGGGACGGGGTGAGGAAGGGG	9:g.136496197_136496198del
id304	2532228	chr9:136496189-136496218	30.72	GGGGACTCAGGGGACGGGGTGAGGAAGGGG	9:g.136496197_136496198del
id305	2532229	chr9:136496189-136496218	30.72	GGGGACTCAGGGGACGGGGTGAGGAAGGGG	9:g.136496197_136496198del
id306	2532230	chr9:136496189-136496218	30.72	GGGGACTCAGGGGACGGGGTGAGGAAGGGG	9:g.136496197_136496198del
id307	2532231	chr9:136496189-136496218	30.72	GGGGACTCAGGGGACGGGGTGAGGAAGGGG	9:g.136496197_136496198del
id308	2532232	chr9:136496189-136496218	30.72	GGGGACTCAGGGGACGGGGTGAGGAAGGGG	9:g.136496197_136496198del
id309	2532233	chr9:136496189-136496218	30.72	GGGGACTCAGGGGACGGGGTGAGGAAGGGG	9:g.136496197_136496198del
id310	2532234	chr9:136496189-136496218	30.72	GGGGACTCAGGGGACGGGGTGAGGAAGGGG	9:g.136496197_136496198del
id311	2532235	chr9:136496189-136496218	30.72	GGGGACTCAGGGGACGGGGTGAGGAAGGGG	9:g.136496197_136496198del
id312	2532236	chr9:136496189-136496218	30.72	GGGGACTCAGGGGACGGGGTGAGGAAGGGG	9:g.136496197_136496198del
id313	2532237	chr9:136496189-136496218	30.72	GGGGACTCAGGGGACGGGGTGAGGAAGGGG	9:g.136496197_136496198del
id314	2532238	chr9:136496189-136496218	30.72	GGGGACTCAGGGGACGGGGTGAGGAAGGGG	9:g.136496197_136496198del
id315	2532239	chr9:136496189-136496218	30.72	GGGGACTCAGGGGACGGGGTGAGGAAGGGG	9:g.136496197_136496198del
id316	2532240	chr9:136496189-136496218	30.72	GGGGACTCAGGGGACGGGGTGAGGAAGGGG	9:g.136496197_136496198del
id317	2532241	chr9:136496189-136496218	30.72	GGGGACTCAGGGGACGGGGTGAGGAAGGGG	9:g.136496197_136496198del
id318	2532242	chr9:136496189-136496218	30.72	GGGGACTCAGGGGACGGGGTGAGGAAGGGG	9:g.136496197_136496198del
id319	2532243	chr9:136496189-136496218	30.72	GGGGACTCAGGGGACGGGGTGAGGAAGGGG	9:g.136496197_136496198del
id320	2532244	chr9:136496189-136496218	30.72	GGGGACTCAGGGGACGGGGTGAGGAAGGGG	9:g.136496197_136496198del
id321	2532245	chr9:136496189-136496218	30.72	GGGGACTCAGGGGACGGGGTGAGGAAGGGG	9:g.136496197_136496198del
id322	2532246	chr9:136496189-136496218	30.72	GGGGACTCAGGGGACGGGGTGAGGAAGGGG	9:g.136496197_136496198del
id323	2532247	chr9:136496189-136496218	30.72	GGGGACTCAGGGGACGGGGTGAGGAAGGGG	9:g.136496197_136496198del
id324	2532248	chr9:136496189-136496218	30.72	GGGGACTCAGGGGACGGGGTGAGGAAGGGG	9:g.136496197_136496198del
id325	2532249	chr9:136496189-136496218	30.72	GGGGACTCAGGGGACGGGGTGAGGAAGGGG	9:g.136496197_136496198del
id326	2532250	chr9:136496189-136496218	30.72	GGGGACTCAGGGGACGGGGTGAGGAAGGGG	9:g.136496197_136496198del
id327	2532251	chr9:136496189-136496218	30.72	GGGGACTCAGGGGACGGGGTGAGGAAGGGG	9:g.136496197_136496198del
id328	2532252	chr9:136496189-136496218	30.72	GGGGACTCAGGGGACGGGGTGAGGAAGGGG	9:g.136496197_136496198del
id329	2532253	chr9:136496189-136496218	30.72	GGGGACTCAGGGGACGGGGTGAGGAAGGGG	9:g.136496197_136496198del
id330	2532254	chr9:136496189-136496218	30.72	GGGGACTCAGGGGACGGGGTGAGGAAGGGG	9:g.136496197_136496198del
id331	2532255	chr9:136496189-136496218	30.72	GGGGACTCAGGGGACGGGGTGAGGAAGGGG	9:g.136496197_136496198del
id332	2532256	chr9:136496189-136496218	30.72	GGGGACTCAGGGGACGGGGTGAGGAAGGGG	9:g.136496197_136496198del
id333	2532257	chr9:136496189-136496218	30.72	GGGGACTCAGGGGACGGGGTGAGGAAGGGG	9:g.136496197_136496198del
id334	2532258	chr9:136496189-136496218	30.72	GGGGACTCAGGGGACGGGGTGAGGAAGGGG	9:g.136496197_136496198del
id335	2532259	chr9:136496189-136496218	30.72	GGGGACTCAGGGGACGGGGTGAGGAAGGGG	9:g.136496197_136496198del
id336	2532260	chr9:136496189-136496218	30.72	GGGGACTCAGGGGACGGGGTGAGGAAGGGG	9:g.136496197_136496198del
id337	2532261	chr9:136496189-136496218	30.72	GGGGACTCAGGGGACGGGGTGAGGAAGGGG	9:g.136496197_136496198del
id338	2532262	chr9:136496189-136496218	30.72	GGGGACTCAGGGGACGGGGTGAGGAAGGGG	9:g.136496197_136496198del
id339	2532263	chr9:136496189-136496218	30.72	GGGGACTCAGGGGACGGGGTGAGGAAGGGG	9:g.136496197_136496198del
id340	2532264	chr9:136496189-136496218	30.72	GGGGACTCAGGGGACGGGGTGAGGAAGGGG	9:g.136496197_136496198del
id341	2532265	chr9:136496189-136496218	30.72	GGGGACTCAGGGGACGGGGTGAGGAAGGGG	9:g.136496197_136496198del
id342	2532266	chr9:136496189-136496218	30.72	GGGGACTCAGGGGACGGGGTGAGGAAGGGG	9:g.136496197_136496198del
id343	2532267	chr9:136496189-136496218	30.72	GGGGACTCAGGGGACGGGGTGAGGAAGGGG	9:g.136496197_136496198del
id344	2532268	chr9:136496189-136496218	30.72	GGGGACTCAGGGGACGGGGTGAGGAAGGGG	9:g.136496197_136496198del
id345	2532269	chr9:136496189-136496218	30.72	GGGGACTCAGGGGACGGGGTGAGGAAGGGG	9:g.136496197_136496198del
id346	2532270	chr9:136496189-136496218	30.72	GGGGACTCAGGGGACGGGGTGAGGAAGGGG	9:g.136496197_136496198del
id347	2532271	chr9:136496189-136496218	30.72	GGGGACTCAGGGGACGGGGTGAGGAAGGGG	9:g.136496197_136496198del
id348	2532272	chr9:136496189-136496218	30.72	GGGGACTCAGGGGACGGGGTGAGGAAGGGG	9:g.136496197_136496198del
id349	2532273	chr9:136496189-136496218	30.72	GGGGACTCAGGGGACGGGGTGAGGAAGGGG	9:g.136496197_136496198del
id350	2532274	chr9:136496189-136496218	30.72	GGGGACTCAGGGGACGGGGTGAGGAAGGGG	9:g.136496197_136496198del
id351	2532275	chr9:136496189-136496218	30.72	GGGGACTCAGGGGACGGGGTGAGGAAGGGG	9:g.136496197_136496198del
id352	2776351	chr9:136496189-136496218	30.72	GGGGACTCAGGGGACGGGGTGAGGAAGGGG	9:g.136496197_136496198del
id353	2776366	chr9:136496189-136496218	30.72	GGGGACTCAGGGGACGGGGTGAGGAAGGGG	9:g.136496197_136496198del
id354	2776412	chr9:136496189-136496218	30.72	GGGGACTCAGGGGACGGGGTGAGGAAGGGG	9:g.136496197_136496198del
id355	2776421	chr9:136496189-136496218	30.72	GGGGACTCAGGGGACGGGGTGAGGAAGGGG	9:g.136496197_136496198del
id356	2776430	chr9:136496189-136496218	30.72	GGGGACTCAGGGGACGGGGTGAGGAAGGGG	9:g.136496197_136496198del
id357	2776461	chr9:136496189-136496218	30.72	GGGGACTCAGGGGACGGGGTGAGGAAGGGG	9:g.136496197_136496198del
id358	2776464	chr9:136496189-136496218	30.72	GGGGACTCAGGGGACGGGGTGAGGAAGGGG	9:g.136496197_136496198del
id359	2777840	chr9:136496189-136496218	30.72	GGGGACTCAGGGGACGGGGTGAGGAAGGGG	9:g.136496197_136496198del
id360	2777850	chr9:136496189-136496218	30.72	GGGGACTCAGGGGACGGGGTGAGGAAGGGG	9:g.136496197_136496198del
id361	2784694	chr9:136496189-136496218	30.72	GGGGACTCAGGGGACGGGGTGAGGAAGGGG	9:g.136496197_136496198del
id362	2784720	chr9:136496189-136496218	30.72	GGGGACTCAGGGGACGGGGTGAGGAAGGGG	9:g.136496197_136496198del
id363	2784722	chr9:136496189-136496218	30.72	GGGGACTCAGGGGACGGGGTGAGGAAGGGG	9:g.136496197_136496198del
id364	2833950	chr9:136496189-136496218	30.72	GGGGACTCAGGGGACGGGGTGAGGAAGGGG	9:g.136496197_136496198del
id365	2833999	chr9:136496189-136496218	30.72	GGGGACTCAGGGGACGGGGTGAGGAAGGGG	9:g.136496197_136496198del
id366	2834010	chr9:136496189-136496218	30.72	GGGGACTCAGGGGACGGGGTGAGGAAGGGG	9:g.136496197_136496198del
id367	2834015	chr9:136496189-136496218	30.72	GGGGACTCAGGGGACGGGGTGAGGAAGGGG	9:g.136496197_136496198del
id368	2834019	chr9:136496189-136496218	30.72	GGGGACTCAGGGGACGGGGTGAGGAAGGGG	9:g.136496197_136496198del
id369	2834020	chr9:136496189-136496218	30.72	GGGGACTCAGGGGACGGGGTGAGGAAGGGG	9:g.136496197_136496198del
id370	2834023	chr9:136496189-136496218	30.72	GGGGACTCAGGGGACGGGGTGAGGAAGGGG	9:g.136496197_136496198del
id371	2834034	chr9:136496189-136496218	30.72	GGGGACTCAGGGGACGGGGTGAGGAAGGGG	9:g.136496197_136496198del
id372	2834111	chr9:136496189-136496218	30.72	GGGGACTCAGGGGACGGGGTGAGGAAGGGG	9:g.136496197_136496198del
id373	2835247	chr9:136496189-136496218	30.72	GGGGACTCAGGGGACGGGGTGAGGAAGGGG	9:g.136496197_136496198del
id374	2835248	chr9:136496189-136496218	30.72	GGGGACTCAGGGGACGGGGTGAGGAAGGGG	9:g.136496197_136496198del
id375	2835249	chr9:136496189-136496218	30.72	GGGGACTCAGGGGACGGGGTGAGGAAGGGG	9:g.136496197_136496198del
id376	2835250	chr9:136496189-136496218	30.72	GGGGACTCAGGGGACGGGGTGAGGAAGGGG	9:g.136496197_136496198del
id377	2835251	chr9:136496189-136496218	30.72	GGGGACTCAGGGGACGGGGTGAGGAAGGGG	9:g.136496197_136496198del
id378	2835252	chr9:136496189-136496218	30.72	GGGGACTCAGGGGACGGGGTGAGGAAGGGG	9:g.136496197_136496198del
id379	2835253	chr9:136496189-136496218	30.72	GGGGACTCAGGGGACGGGGTGAGGAAGGGG	9:g.136496197_136496198del
id380	2835254	chr9:136496189-136496218	30.72	GGGGACTCAGGGGACGGGGTGAGGAAGGGG	9:g.136496197_136496198del
id381	2835255	chr9:136496189-136496218	30.72	GGGGACTCAGGGGACGGGGTGAGGAAGGGG	9:g.136496197_136496198del
id382	2835256	chr9:136496189-136496218	30.72	GGGGACTCAGGGGACGGGGTGAGGAAGGGG	9:g.136496197_136496198del
id383	2835712	chr9:136496189-136496218	30.72	GGGGACTCAGGGGACGGGGTGAGGAAGGGG	9:g.136496197_136496198del
id384	2835721	chr9:136496189-136496218	30.72	GGGGACTCAGGGGACGGGGTGAGGAAGGGG	9:g.136496197_136496198del
id385	2835722	chr9:136496189-136496218	30.72	GGGGACTCAGGGGACGGGGTGAGGAAGGGG	9:g.136496197_136496198del
id386	2835725	chr9:136496189-136496218	30.72	GGGGACTCAGGGGACGGGGTGAGGAAGGGG	9:g.136496197_136496198del
id387	2835747	chr9:136496189-136496218	30.72	GGGGACTCAGGGGACGGGGTGAGGAAGGGG	9:g.136496197_136496198del
id388	011-0029-01TD	chr9:136496189-136496218	30.72	GGGGACTCAGGGGACGGGGTGAGGAAGGGG	9:g.136496197_136496198del
id389	012-02-1TD	chr9:136496189-136496218	30.72	GGGGACTCAGGGGACGGGGTGAGGAAGGGG	9:g.136496197_136496198del
id390	015-08-01TD	chr9:136496189-136496218	30.72	GGGGACTCAGGGGACGGGGTGAGGAAGGGG	9:g.136496197_136496198del
id391	019-0047-01TD	chr9:136496189-136496218	30.72	GGGGACTCAGGGGACGGGGTGAGGAAGGGG	9:g.136496197_136496198del
id392	048-0089-01TD	chr9:136496189-136496218	30.72	GGGGACTCAGGGGACGGGGTGAGGAAGGGG	9:g.136496197_136496198del
id393	054-0114-05TD	chr9:136496189-136496218	30.72	GGGGACTCAGGGGACGGGGTGAGGAAGGGG	9:g.136496197_136496198del
id394	082-02-1TD	chr9:136496189-136496218	30.72	GGGGACTCAGGGGACGGGGTGAGGAAGGGG	9:g.136496197_136496198del
id395	1063-01-01TD	chr9:136496189-136496218	30.72	GGGGACTCAGGGGACGGGGTGAGGAAGGGG	9:g.136496197_136496198del
id396	10-RS	chr9:136496189-136496218	30.72	GGGGACTCAGGGGACGGGGTGAGGAAGGGG	9:g.136496197_136496198del
id397	1169-01-01TD	chr9:136496189-136496218	30.72	GGGGACTCAGGGGACGGGGTGAGGAAGGGG	9:g.136496197_136496198del
id398	1187-01-02TD	chr9:136496189-136496218	30.72	GGGGACTCAGGGGACGGGGTGAGGAAGGGG	9:g.136496197_136496198del
id399	1192-01-02TD	chr9:136496189-136496218	30.72	GGGGACTCAGGGGACGGGGTGAGGAAGGGG	9:g.136496197_136496198del
id400	1276-01-03TD	chr9:136496189-136496218	30.72	GGGGACTCAGGGGACGGGGTGAGGAAGGGG	9:g.136496197_136496198del
id401	1290-01-03TD	chr9:136496189-136496218	30.72	GGGGACTCAGGGGACGGGGTGAGGAAGGGG	9:g.136496197_136496198del
id402	1297-01-01TD	chr9:136496189-136496218	30.72	GGGGACTCAGGGGACGGGGTGAGGAAGGGG	9:g.136496197_136496198del
id403	12-RS	chr9:136496189-136496218	30.72	GGGGACTCAGGGGACGGGGTGAGGAAGGGG	9:g.136496197_136496198del
id404	1309-01-04TD	chr9:136496189-136496218	30.72	GGGGACTCAGGGGACGGGGTGAGGAAGGGG	9:g.136496197_136496198del
id405	138-03-2TD	chr9:136496189-136496218	30.72	GGGGACTCAGGGGACGGGGTGAGGAAGGGG	9:g.136496197_136496198del
id406	13-RS	chr9:136496189-136496218	30.72	GGGGACTCAGGGGACGGGGTGAGGAAGGGG	9:g.136496197_136496198del
id407	1430-01-01TD	chr9:136496189-136496218	30.72	GGGGACTCAGGGGACGGGGTGAGGAAGGGG	9:g.136496197_136496198del
id408	1507-01-1TD	chr9:136496189-136496218	30.72	GGGGACTCAGGGGACGGGGTGAGGAAGGGG	9:g.136496197_136496198del
id409	1533-01-03TD	chr9:136496189-136496218	30.72	GGGGACTCAGGGGACGGGGTGAGGAAGGGG	9:g.136496197_136496198del
id410	156-01-1TD	chr9:136496189-136496218	30.72	GGGGACTCAGGGGACGGGGTGAGGAAGGGG	9:g.136496197_136496198del
id411	1587-01-03TD	chr9:136496189-136496218	30.72	GGGGACTCAGGGGACGGGGTGAGGAAGGGG	9:g.136496197_136496198del
id412	15-RS	chr9:136496189-136496218	30.72	GGGGACTCAGGGGACGGGGTGAGGAAGGGG	9:g.136496197_136496198del
id413	176-06-01TD	chr9:136496189-136496218	30.72	GGGGACTCAGGGGACGGGGTGAGGAAGGGG	9:g.136496197_136496198del
id414	17E	chr9:136496189-136496218	30.72	GGGGACTCAGGGGACGGGGTGAGGAAGGGG	9:g.136496197_136496198del
id415	184-01-4TD	chr9:136496189-136496218	30.72	GGGGACTCAGGGGACGGGGTGAGGAAGGGG	9:g.136496197_136496198del
id416	18-RS	chr9:136496189-136496218	30.72	GGGGACTCAGGGGACGGGGTGAGGAAGGGG	9:g.136496197_136496198del
id417	22-V	chr9:136496189-136496218	30.72	GGGGACTCAGGGGACGGGGTGAGGAAGGGG	9:g.136496197_136496198del
id418	23-V	chr9:136496189-136496218	30.72	GGGGACTCAGGGGACGGGGTGAGGAAGGGG	9:g.136496197_136496198del
id419	24-Y	chr9:136496189-136496218	30.72	GGGGACTCAGGGGACGGGGTGAGGAAGGGG	9:g.136496197_136496198del
id420	25-Y	chr9:136496189-136496218	30.72	GGGGACTCAGGGGACGGGGTGAGGAAGGGG	9:g.136496197_136496198del
id421	277-01-3TD	chr9:136496189-136496218	30.72	GGGGACTCAGGGGACGGGGTGAGGAAGGGG	9:g.136496197_136496198del
id422	27-V	chr9:136496189-136496218	30.72	GGGGACTCAGGGGACGGGGTGAGGAAGGGG	9:g.136496197_136496198del
id423	287-01-4TD	chr9:136496189-136496218	30.72	GGGGACTCAGGGGACGGGGTGAGGAAGGGG	9:g.136496197_136496198del
id424	28-V	chr9:136496189-136496218	30.72	GGGGACTCAGGGGACGGGGTGAGGAAGGGG	9:g.136496197_136496198del
id425	28-Y	chr9:136496189-136496218	30.72	GGGGACTCAGGGGACGGGGTGAGGAAGGGG	9:g.136496197_136496198del
id426	296-04-3TD	chr9:136496189-136496218	30.72	GGGGACTCAGGGGACGGGGTGAGGAAGGGG	9:g.136496197_136496198del
id427	29-V	chr9:136496189-136496218	30.72	GGGGACTCAGGGGACGGGGTGAGGAAGGGG	9:g.136496197_136496198del
id428	2-Y	chr9:136496189-136496218	30.72	GGGGACTCAGGGGACGGGGTGAGGAAGGGG	9:g.136496197_136496198del
id429	310Y	chr9:136496189-136496218	30.72	GGGGACTCAGGGGACGGGGTGAGGAAGGGG	9:g.136496197_136496198del
id430	321-01-1TD	chr9:136496189-136496218	30.72	GGGGACTCAGGGGACGGGGTGAGGAAGGGG	9:g.136496197_136496198del
id431	33-V	chr9:136496189-136496218	30.72	GGGGACTCAGGGGACGGGGTGAGGAAGGGG	9:g.136496197_136496198del
id432	386-01-4TD	chr9:136496189-136496218	30.72	GGGGACTCAGGGGACGGGGTGAGGAAGGGG	9:g.136496197_136496198del
id433	387-01-7TD	chr9:136496189-136496218	30.72	GGGGACTCAGGGGACGGGGTGAGGAAGGGG	9:g.136496197_136496198del
id434	39-V	chr9:136496189-136496218	30.72	GGGGACTCAGGGGACGGGGTGAGGAAGGGG	9:g.136496197_136496198del
id435	41-V	chr9:136496189-136496218	30.72	GGGGACTCAGGGGACGGGGTGAGGAAGGGG	9:g.136496197_136496198del
id436	42-V	chr9:136496189-136496218	30.72	GGGGACTCAGGGGACGGGGTGAGGAAGGGG	9:g.136496197_136496198del
id437	44-V	chr9:136496189-136496218	30.72	GGGGACTCAGGGGACGGGGTGAGGAAGGGG	9:g.136496197_136496198del
id438	467-02-1TD	chr9:136496189-136496218	30.72	GGGGACTCAGGGGACGGGGTGAGGAAGGGG	9:g.136496197_136496198del
id439	46R	chr9:136496189-136496218	30.72	GGGGACTCAGGGGACGGGGTGAGGAAGGGG	9:g.136496197_136496198del
id440	50-V	chr9:136496189-136496218	30.72	GGGGACTCAGGGGACGGGGTGAGGAAGGGG	9:g.136496197_136496198del
id441	52R	chr9:136496189-136496218	30.72	GGGGACTCAGGGGACGGGGTGAGGAAGGGG	9:g.136496197_136496198del
id442	55-V	chr9:136496189-136496218	30.72	GGGGACTCAGGGGACGGGGTGAGGAAGGGG	9:g.136496197_136496198del
id443	56-V	chr9:136496189-136496218	30.72	GGGGACTCAGGGGACGGGGTGAGGAAGGGG	9:g.136496197_136496198del
id444	58R	chr9:136496189-136496218	30.72	GGGGACTCAGGGGACGGGGTGAGGAAGGGG	9:g.136496197_136496198del
id445	59R	chr9:136496189-136496218	30.72	GGGGACTCAGGGGACGGGGTGAGGAAGGGG	9:g.136496197_136496198del
id446	59-V	chr9:136496189-136496218	30.72	GGGGACTCAGGGGACGGGGTGAGGAAGGGG	9:g.136496197_136496198del
id447	5-CLL	chr9:136496189-136496218	30.72	GGGGACTCAGGGGACGGGGTGAGGAAGGGG	9:g.136496197_136496198del
id448	5-RS	chr9:136496189-136496218	30.72	GGGGACTCAGGGGACGGGGTGAGGAAGGGG	9:g.136496197_136496198del
id449	5-RSII	chr9:136496189-136496218	30.72	GGGGACTCAGGGGACGGGGTGAGGAAGGGG	9:g.136496197_136496198del
id450	6-RS	chr9:136496189-136496218	30.72	GGGGACTCAGGGGACGGGGTGAGGAAGGGG	9:g.136496197_136496198del
id451	6-Y	chr9:136496189-136496218	30.72	GGGGACTCAGGGGACGGGGTGAGGAAGGGG	9:g.136496197_136496198del
id452	715-03-4TD	chr9:136496189-136496218	30.72	GGGGACTCAGGGGACGGGGTGAGGAAGGGG	9:g.136496197_136496198del
id453	721-06-01TD	chr9:136496189-136496218	30.72	GGGGACTCAGGGGACGGGGTGAGGAAGGGG	9:g.136496197_136496198del
id454	722-1923-01TD	chr9:136496189-136496218	30.72	GGGGACTCAGGGGACGGGGTGAGGAAGGGG	9:g.136496197_136496198del
id455	723-03-2TD	chr9:136496189-136496218	30.72	GGGGACTCAGGGGACGGGGTGAGGAAGGGG	9:g.136496197_136496198del
id456	777-01-2TD	chr9:136496189-136496218	30.72	GGGGACTCAGGGGACGGGGTGAGGAAGGGG	9:g.136496197_136496198del
id457	7-V	chr9:136496189-136496218	30.72	GGGGACTCAGGGGACGGGGTGAGGAAGGGG	9:g.136496197_136496198del
id458	826-08-01TD	chr9:136496189-136496218	30.72	GGGGACTCAGGGGACGGGGTGAGGAAGGGG	9:g.136496197_136496198del
id459	853-01-9TD	chr9:136496189-136496218	30.72	GGGGACTCAGGGGACGGGGTGAGGAAGGGG	9:g.136496197_136496198del
id460	868-01-7TD	chr9:136496189-136496218	30.72	GGGGACTCAGGGGACGGGGTGAGGAAGGGG	9:g.136496197_136496198del
id461	875-01-3TD	chr9:136496189-136496218	30.72	GGGGACTCAGGGGACGGGGTGAGGAAGGGG	9:g.136496197_136496198del
id462	898-05-01TD	chr9:136496189-136496218	30.72	GGGGACTCAGGGGACGGGGTGAGGAAGGGG	9:g.136496197_136496198del
id463	9-Y	chr9:136496189-136496218	30.72	GGGGACTCAGGGGACGGGGTGAGGAAGGGG	9:g.136496197_136496198del
id464	ATL032	chr9:136496189-136496218	30.72	GGGGACTCAGGGGACGGGGTGAGGAAGGGG	9:g.136496197_136496198del
id465	ATL069	chr9:136496189-136496218	30.72	GGGGACTCAGGGGACGGGGTGAGGAAGGGG	9:g.136496197_136496198del
id466	ATL073	chr9:136496189-136496218	30.72	GGGGACTCAGGGGACGGGGTGAGGAAGGGG	9:g.136496197_136496198del
id467	ATL079	chr9:136496189-136496218	30.72	GGGGACTCAGGGGACGGGGTGAGGAAGGGG	9:g.136496197_136496198del
id468	ATL158	chr9:136496189-136496218	30.72	GGGGACTCAGGGGACGGGGTGAGGAAGGGG	9:g.136496197_136496198del
id469	ATL308	chr9:136496189-136496218	30.72	GGGGACTCAGGGGACGGGGTGAGGAAGGGG	9:g.136496197_136496198del
id470	ATL336	chr9:136496189-136496218	30.72	GGGGACTCAGGGGACGGGGTGAGGAAGGGG	9:g.136496197_136496198del
id471	ATL419	chr9:136496189-136496218	30.72	GGGGACTCAGGGGACGGGGTGAGGAAGGGG	9:g.136496197_136496198del
id472	CLL_00026	chr9:136496189-136496218	30.72	GGGGACTCAGGGGACGGGGTGAGGAAGGGG	9:g.136496197_136496198del
id473	CLL_00255	chr9:136496189-136496218	30.72	GGGGACTCAGGGGACGGGGTGAGGAAGGGG	9:g.136496197_136496198del
id474	CLL_00269	chr9:136496189-136496218	30.72	GGGGACTCAGGGGACGGGGTGAGGAAGGGG	9:g.136496197_136496198del
id475	CLL_00276	chr9:136496189-136496218	30.72	GGGGACTCAGGGGACGGGGTGAGGAAGGGG	9:g.136496197_136496198del
id476	CLL_00355	chr9:136496189-136496218	30.72	GGGGACTCAGGGGACGGGGTGAGGAAGGGG	9:g.136496197_136496198del
id477	CLL_00370	chr9:136496189-136496218	30.72	GGGGACTCAGGGGACGGGGTGAGGAAGGGG	9:g.136496197_136496198del
id478	CLL_033	chr9:136496189-136496218	30.72	GGGGACTCAGGGGACGGGGTGAGGAAGGGG	9:g.136496197_136496198del
id479	CLL_055	chr9:136496189-136496218	30.72	GGGGACTCAGGGGACGGGGTGAGGAAGGGG	9:g.136496197_136496198del
id480	CLL_077	chr9:136496189-136496218	30.72	GGGGACTCAGGGGACGGGGTGAGGAAGGGG	9:g.136496197_136496198del
id481	CLL_083	chr9:136496189-136496218	30.72	GGGGACTCAGGGGACGGGGTGAGGAAGGGG	9:g.136496197_136496198del
id482	CLL_085	chr9:136496189-136496218	30.72	GGGGACTCAGGGGACGGGGTGAGGAAGGGG	9:g.136496197_136496198del
id483	CLL_094	chr9:136496189-136496218	30.72	GGGGACTCAGGGGACGGGGTGAGGAAGGGG	9:g.136496197_136496198del
id484	CLL_096	chr9:136496189-136496218	30.72	GGGGACTCAGGGGACGGGGTGAGGAAGGGG	9:g.136496197_136496198del
id485	CLL_117	chr9:136496189-136496218	30.72	GGGGACTCAGGGGACGGGGTGAGGAAGGGG	9:g.136496197_136496198del
id486	CLL_134	chr9:136496189-136496218	30.72	GGGGACTCAGGGGACGGGGTGAGGAAGGGG	9:g.136496197_136496198del
id487	CLL_148	chr9:136496189-136496218	30.72	GGGGACTCAGGGGACGGGGTGAGGAAGGGG	9:g.136496197_136496198del
id488	CLL_149	chr9:136496189-136496218	30.72	GGGGACTCAGGGGACGGGGTGAGGAAGGGG	9:g.136496197_136496198del
id489	CLL_172	chr9:136496189-136496218	30.72	GGGGACTCAGGGGACGGGGTGAGGAAGGGG	9:g.136496197_136496198del
id490	CLL_189	chr9:136496189-136496218	30.72	GGGGACTCAGGGGACGGGGTGAGGAAGGGG	9:g.136496197_136496198del
id491	CLL-00435	chr9:136496189-136496218	30.72	GGGGACTCAGGGGACGGGGTGAGGAAGGGG	9:g.136496197_136496198del
id492	CLL027	chr9:136496189-136496218	30.72	GGGGACTCAGGGGACGGGGTGAGGAAGGGG	9:g.136496197_136496198del
id493	CLL065	chr9:136496189-136496218	30.72	GGGGACTCAGGGGACGGGGTGAGGAAGGGG	9:g.136496197_136496198del
id494	CLL082	chr9:136496189-136496218	30.72	GGGGACTCAGGGGACGGGGTGAGGAAGGGG	9:g.136496197_136496198del
id495	CLL087	chr9:136496189-136496218	30.72	GGGGACTCAGGGGACGGGGTGAGGAAGGGG	9:g.136496197_136496198del
id496	CLL11_1	chr9:136496189-136496218	30.72	GGGGACTCAGGGGACGGGGTGAGGAAGGGG	9:g.136496197_136496198del
id497	CLL11_2	chr9:136496189-136496218	30.72	GGGGACTCAGGGGACGGGGTGAGGAAGGGG	9:g.136496197_136496198del
id498	CLL11_3	chr9:136496189-136496218	30.72	GGGGACTCAGGGGACGGGGTGAGGAAGGGG	9:g.136496197_136496198del
id499	CLL128	chr9:136496189-136496218	30.72	GGGGACTCAGGGGACGGGGTGAGGAAGGGG	9:g.136496197_136496198del
id500	CLL13_1	chr9:136496189-136496218	30.72	GGGGACTCAGGGGACGGGGTGAGGAAGGGG	9:g.136496197_136496198del
id501	CLL13_2	chr9:136496189-136496218	30.72	GGGGACTCAGGGGACGGGGTGAGGAAGGGG	9:g.136496197_136496198del
id502	CLL134	chr9:136496189-136496218	30.72	GGGGACTCAGGGGACGGGGTGAGGAAGGGG	9:g.136496197_136496198del
id503	CLL136	chr9:136496189-136496218	30.72	GGGGACTCAGGGGACGGGGTGAGGAAGGGG	9:g.136496197_136496198del
id504	CLL155	chr9:136496189-136496218	30.72	GGGGACTCAGGGGACGGGGTGAGGAAGGGG	9:g.136496197_136496198del
id505	CLL56_1	chr9:136496189-136496218	30.72	GGGGACTCAGGGGACGGGGTGAGGAAGGGG	9:g.136496197_136496198del
id506	CLL56_2	chr9:136496189-136496218	30.72	GGGGACTCAGGGGACGGGGTGAGGAAGGGG	9:g.136496197_136496198del
id507	CLL56_3	chr9:136496189-136496218	30.72	GGGGACTCAGGGGACGGGGTGAGGAAGGGG	9:g.136496197_136496198del
id508	CLL56_4	chr9:136496189-136496218	30.72	GGGGACTCAGGGGACGGGGTGAGGAAGGGG	9:g.136496197_136496198del
id509	E1	chr9:136496189-136496218	30.72	GGGGACTCAGGGGACGGGGTGAGGAAGGGG	9:g.136496197_136496198del
id510	GI29	chr9:136496189-136496218	30.72	GGGGACTCAGGGGACGGGGTGAGGAAGGGG	9:g.136496197_136496198del
id511	HW2	chr9:136496189-136496218	30.72	GGGGACTCAGGGGACGGGGTGAGGAAGGGG	9:g.136496197_136496198del
id512	KI17	chr9:136496189-136496218	30.72	GGGGACTCAGGGGACGGGGTGAGGAAGGGG	9:g.136496197_136496198del
id513	KopTK1	chr9:136496189-136496218	30.72	GGGGACTCAGGGGACGGGGTGAGGAAGGGG	9:g.136496197_136496198del
id514	KOPT-K1	chr9:136496189-136496218	30.72	GGGGACTCAGGGGACGGGGTGAGGAAGGGG	9:g.136496197_136496198del
id515	LB8_2000	chr9:136496189-136496218	30.72	GGGGACTCAGGGGACGGGGTGAGGAAGGGG	9:g.136496197_136496198del
id516	MC016	chr9:136496189-136496218	30.72	GGGGACTCAGGGGACGGGGTGAGGAAGGGG	9:g.136496197_136496198del
id517	MC060	chr9:136496189-136496218	30.72	GGGGACTCAGGGGACGGGGTGAGGAAGGGG	9:g.136496197_136496198del
id518	MC073	chr9:136496189-136496218	30.72	GGGGACTCAGGGGACGGGGTGAGGAAGGGG	9:g.136496197_136496198del
id519	MC084	chr9:136496189-136496218	30.72	GGGGACTCAGGGGACGGGGTGAGGAAGGGG	9:g.136496197_136496198del
id520	MC105	chr9:136496189-136496218	30.72	GGGGACTCAGGGGACGGGGTGAGGAAGGGG	9:g.136496197_136496198del
id521	MC106	chr9:136496189-136496218	30.72	GGGGACTCAGGGGACGGGGTGAGGAAGGGG	9:g.136496197_136496198del
id522	MC114	chr9:136496189-136496218	30.72	GGGGACTCAGGGGACGGGGTGAGGAAGGGG	9:g.136496197_136496198del
id523	MC125	chr9:136496189-136496218	30.72	GGGGACTCAGGGGACGGGGTGAGGAAGGGG	9:g.136496197_136496198del
id524	ML-2	chr9:136496189-136496218	30.72	GGGGACTCAGGGGACGGGGTGAGGAAGGGG	9:g.136496197_136496198del
id525	MOLT-3	chr9:136496189-136496218	30.72	GGGGACTCAGGGGACGGGGTGAGGAAGGGG	9:g.136496197_136496198del
id526	MOLT-4	chr9:136496189-136496218	30.72	GGGGACTCAGGGGACGGGGTGAGGAAGGGG	9:g.136496197_136496198del
id527	MTC14	chr9:136496189-136496218	30.72	GGGGACTCAGGGGACGGGGTGAGGAAGGGG	9:g.136496197_136496198del
id528	N8	chr9:136496189-136496218	30.72	GGGGACTCAGGGGACGGGGTGAGGAAGGGG	9:g.136496197_136496198del
id529	NJ-141	chr9:136496189-136496218	30.72	GGGGACTCAGGGGACGGGGTGAGGAAGGGG	9:g.136496197_136496198del
id530	NJ-147	chr9:136496189-136496218	30.72	GGGGACTCAGGGGACGGGGTGAGGAAGGGG	9:g.136496197_136496198del
id531	NJ-160	chr9:136496189-136496218	30.72	GGGGACTCAGGGGACGGGGTGAGGAAGGGG	9:g.136496197_136496198del
id532	NJ-195	chr9:136496189-136496218	30.72	GGGGACTCAGGGGACGGGGTGAGGAAGGGG	9:g.136496197_136496198del
id533	NJ-207	chr9:136496189-136496218	30.72	GGGGACTCAGGGGACGGGGTGAGGAAGGGG	9:g.136496197_136496198del
id534	NJ-216	chr9:136496189-136496218	30.72	GGGGACTCAGGGGACGGGGTGAGGAAGGGG	9:g.136496197_136496198del
id535	NJ-24	chr9:136496189-136496218	30.72	GGGGACTCAGGGGACGGGGTGAGGAAGGGG	9:g.136496197_136496198del
id536	NJ-267	chr9:136496189-136496218	30.72	GGGGACTCAGGGGACGGGGTGAGGAAGGGG	9:g.136496197_136496198del
id537	NJ-346	chr9:136496189-136496218	30.72	GGGGACTCAGGGGACGGGGTGAGGAAGGGG	9:g.136496197_136496198del
id538	NJ-348	chr9:136496189-136496218	30.72	GGGGACTCAGGGGACGGGGTGAGGAAGGGG	9:g.136496197_136496198del
id539	NJ-435	chr9:136496189-136496218	30.72	GGGGACTCAGGGGACGGGGTGAGGAAGGGG	9:g.136496197_136496198del
id540	NJ-439	chr9:136496189-136496218	30.72	GGGGACTCAGGGGACGGGGTGAGGAAGGGG	9:g.136496197_136496198del
id541	NJ-448	chr9:136496189-136496218	30.72	GGGGACTCAGGGGACGGGGTGAGGAAGGGG	9:g.136496197_136496198del
id542	NJ-74	chr9:136496189-136496218	30.72	GGGGACTCAGGGGACGGGGTGAGGAAGGGG	9:g.136496197_136496198del
id543	NJ-76	chr9:136496189-136496218	30.72	GGGGACTCAGGGGACGGGGTGAGGAAGGGG	9:g.136496197_136496198del
id544	NJ-90	chr9:136496189-136496218	30.72	GGGGACTCAGGGGACGGGGTGAGGAAGGGG	9:g.136496197_136496198del
id545	NJ-92	chr9:136496189-136496218	30.72	GGGGACTCAGGGGACGGGGTGAGGAAGGGG	9:g.136496197_136496198del
id546	P-0006772-T01-IM5	chr9:136496189-136496218	30.72	GGGGACTCAGGGGACGGGGTGAGGAAGGGG	9:g.136496197_136496198del
id547	PARJPL	chr9:136496189-136496218	30.72	GGGGACTCAGGGGACGGGGTGAGGAAGGGG	9:g.136496197_136496198del
id548	PASLAB	chr9:136496189-136496218	30.72	GGGGACTCAGGGGACGGGGTGAGGAAGGGG	9:g.136496197_136496198del
id549	PASNTZ	chr9:136496189-136496218	30.72	GGGGACTCAGGGGACGGGGTGAGGAAGGGG	9:g.136496197_136496198del
id550	PASXUC	chr9:136496189-136496218	30.72	GGGGACTCAGGGGACGGGGTGAGGAAGGGG	9:g.136496197_136496198del
id551	PASZJW	chr9:136496189-136496218	30.72	GGGGACTCAGGGGACGGGGTGAGGAAGGGG	9:g.136496197_136496198del
id552	PATHRF	chr9:136496189-136496218	30.72	GGGGACTCAGGGGACGGGGTGAGGAAGGGG	9:g.136496197_136496198del
id553	PATKWU	chr9:136496189-136496218	30.72	GGGGACTCAGGGGACGGGGTGAGGAAGGGG	9:g.136496197_136496198del
id554	PD2735a	chr9:136496189-136496218	30.72	GGGGACTCAGGGGACGGGGTGAGGAAGGGG	9:g.136496197_136496198del
id555	RS86-A	chr9:136496189-136496218	30.72	GGGGACTCAGGGGACGGGGTGAGGAAGGGG	9:g.136496197_136496198del
id556	S17_pre	chr9:136496189-136496218	30.72	GGGGACTCAGGGGACGGGGTGAGGAAGGGG	9:g.136496197_136496198del
id557	S19_post	chr9:136496189-136496218	30.72	GGGGACTCAGGGGACGGGGTGAGGAAGGGG	9:g.136496197_136496198del
id558	S19_pre	chr9:136496189-136496218	30.72	GGGGACTCAGGGGACGGGGTGAGGAAGGGG	9:g.136496197_136496198del
id559	S30_post	chr9:136496189-136496218	30.72	GGGGACTCAGGGGACGGGGTGAGGAAGGGG	9:g.136496197_136496198del
id560	S30_pre	chr9:136496189-136496218	30.72	GGGGACTCAGGGGACGGGGTGAGGAAGGGG	9:g.136496197_136496198del
id561	S34-pre	chr9:136496189-136496218	30.72	GGGGACTCAGGGGACGGGGTGAGGAAGGGG	9:g.136496197_136496198del
id562	S36-post	chr9:136496189-136496218	30.72	GGGGACTCAGGGGACGGGGTGAGGAAGGGG	9:g.136496197_136496198del
id563	S36-pre	chr9:136496189-136496218	30.72	GGGGACTCAGGGGACGGGGTGAGGAAGGGG	9:g.136496197_136496198del
id564	S44-post	chr9:136496189-136496218	30.72	GGGGACTCAGGGGACGGGGTGAGGAAGGGG	9:g.136496197_136496198del
id565	S44-pre	chr9:136496189-136496218	30.72	GGGGACTCAGGGGACGGGGTGAGGAAGGGG	9:g.136496197_136496198del
id566	S9	chr9:136496189-136496218	30.72	GGGGACTCAGGGGACGGGGTGAGGAAGGGG	9:g.136496197_136496198del
id567	SJALL043545-D	chr9:136496189-136496218	30.72	GGGGACTCAGGGGACGGGGTGAGGAAGGGG	9:g.136496197_136496198del
id568	SJTALL027	chr9:136496189-136496218	30.72	GGGGACTCAGGGGACGGGGTGAGGAAGGGG	9:g.136496197_136496198del
id569	SJTALL038	chr9:136496189-136496218	30.72	GGGGACTCAGGGGACGGGGTGAGGAAGGGG	9:g.136496197_136496198del
id570	SJTALL075	chr9:136496189-136496218	30.72	GGGGACTCAGGGGACGGGGTGAGGAAGGGG	9:g.136496197_136496198del
id571	T-ALL_009	chr9:136496189-136496218	30.72	GGGGACTCAGGGGACGGGGTGAGGAAGGGG	9:g.136496197_136496198del
id572	T-ALL_039	chr9:136496189-136496218	30.72	GGGGACTCAGGGGACGGGGTGAGGAAGGGG	9:g.136496197_136496198del
id573	T-ALL_051	chr9:136496189-136496218	30.72	GGGGACTCAGGGGACGGGGTGAGGAAGGGG	9:g.136496197_136496198del
id574	T-ALL_100	chr9:136496189-136496218	30.72	GGGGACTCAGGGGACGGGGTGAGGAAGGGG	9:g.136496197_136496198del
id575	TALL_80	chr9:136496189-136496218	30.72	GGGGACTCAGGGGACGGGGTGAGGAAGGGG	9:g.136496197_136496198del
id576	TALL_81	chr9:136496189-136496218	30.72	GGGGACTCAGGGGACGGGGTGAGGAAGGGG	9:g.136496197_136496198del
id577	TALL_83	chr9:136496189-136496218	30.72	GGGGACTCAGGGGACGGGGTGAGGAAGGGG	9:g.136496197_136496198del
id578	TALL_94	chr9:136496189-136496218	30.72	GGGGACTCAGGGGACGGGGTGAGGAAGGGG	9:g.136496197_136496198del
id579	P-0004457-T01-IM5	chr9:136496189-136496218	30.72	GGGGACTCAGGGGACGGGGTGAGGAAGGGG	9:g.136496198G>A
id580	TGP21	chr9:136496189-136496218	30.72	GGGGACTCAGGGGACGGGGTGAGGAAGGGG	9:g.136496198G>C
id581	1244715	chr9:136496189-136496218	30.72	GGGGACTCAGGGGACGGGGTGAGGAAGGGG	9:g.136496199_136496209del
id582	P-0004457-T01-IM5	chr9:136496189-136496218	30.72	GGGGACTCAGGGGACGGGGTGAGGAAGGGG	9:g.136496199G>A
id583	SK29	chr9:136496189-136496218	30.72	GGGGACTCAGGGGACGGGGTGAGGAAGGGG	9:g.136496199G>A
id584	TCGA-CG-5726-01	chr9:136496189-136496218	30.72	GGGGACTCAGGGGACGGGGTGAGGAAGGGG	9:g.136496199G>T
id585	TCGA-FS-A1ZP-06	chr9:136496189-136496218	30.72	GGGGACTCAGGGGACGGGGTGAGGAAGGGG	9:g.136496199G>T
id586	DM14	chr9:136496189-136496218	30.72	GGGGACTCAGGGGACGGGGTGAGGAAGGGG	9:g.136496200G>A
id587	4789	chr9:136496189-136496218	30.72	GGGGACTCAGGGGACGGGGTGAGGAAGGGG	9:g.136496201dup
id588	2522076	chr9:136496189-136496218	30.72	GGGGACTCAGGGGACGGGGTGAGGAAGGGG	9:g.136496201dup
id589	PASSSR	chr9:136496189-136496218	30.72	GGGGACTCAGGGGACGGGGTGAGGAAGGGG	9:g.136496202_136496218del
id590	1244714	chr9:136496189-136496218	30.72	GGGGACTCAGGGGACGGGGTGAGGAAGGGG	9:g.136496202_136496221delinsGGTAGGAGA
id591	9415	chr9:136496189-136496218	30.72	GGGGACTCAGGGGACGGGGTGAGGAAGGGG	9:g.136496204_136496203insA
id592	4337	chr9:136496189-136496218	30.72	GGGGACTCAGGGGACGGGGTGAGGAAGGGG	9:g.136496204_136496205insCCCGACG
id593	TALL_30	chr9:136496189-136496218	30.72	GGGGACTCAGGGGACGGGGTGAGGAAGGGG	9:g.136496204_136496205insCTCGACG
id594	84	chr9:136496189-136496218	30.72	GGGGACTCAGGGGACGGGGTGAGGAAGGGG	9:g.136496204G>A
id595	1788893	chr9:136496189-136496218	30.72	GGGGACTCAGGGGACGGGGTGAGGAAGGGG	9:g.136496204G>A
id596	B15	chr9:136496189-136496218	30.72	GGGGACTCAGGGGACGGGGTGAGGAAGGGG	9:g.136496204G>A
id597	L16	chr9:136496189-136496218	30.72	GGGGACTCAGGGGACGGGGTGAGGAAGGGG	9:g.136496204G>A
id598	P-0000740-T01-IM3	chr9:136496189-136496218	30.72	GGGGACTCAGGGGACGGGGTGAGGAAGGGG	9:g.136496204G>A
id599	P-0008682-T01-IM5	chr9:136496189-136496218	30.72	GGGGACTCAGGGGACGGGGTGAGGAAGGGG	9:g.136496204G>A
id600	PASTXU	chr9:136496189-136496218	30.72	GGGGACTCAGGGGACGGGGTGAGGAAGGGG	9:g.136496204G>A
id601	PD2747a	chr9:136496189-136496218	30.72	GGGGACTCAGGGGACGGGGTGAGGAAGGGG	9:g.136496204G>A
id602	RO7	chr9:136496189-136496218	30.72	GGGGACTCAGGGGACGGGGTGAGGAAGGGG	9:g.136496204G>A
id603	TCGA-EE-A2M6-06	chr9:136496189-136496218	30.72	GGGGACTCAGGGGACGGGGTGAGGAAGGGG	9:g.136496205G>T
id604	4337	chr9:136496189-136496218	30.72	GGGGACTCAGGGGACGGGGTGAGGAAGGGG	9:g.136496206_136496209del
id605	M18	chr9:136496189-136496218	30.72	GGGGACTCAGGGGACGGGGTGAGGAAGGGG	9:g.136496207del
id606	NJ-174	chr9:136496189-136496218	30.72	GGGGACTCAGGGGACGGGGTGAGGAAGGGG	9:g.136496207dup
id607	TALL_47	chr9:136496189-136496218	30.72	GGGGACTCAGGGGACGGGGTGAGGAAGGGG	9:g.136496207dup
id608	TALL_52	chr9:136496189-136496218	30.72	GGGGACTCAGGGGACGGGGTGAGGAAGGGG	9:g.136496207dup
id609	1244721	chr9:136496189-136496218	30.72	GGGGACTCAGGGGACGGGGTGAGGAAGGGG	9:g.136496209G>A
id610	PATXNK	chr9:136496189-136496218	30.72	GGGGACTCAGGGGACGGGGTGAGGAAGGGG	9:g.136496210_136496220del
id611	ATL229	chr9:136496189-136496218	30.72	GGGGACTCAGGGGACGGGGTGAGGAAGGGG	9:g.136496210A>C
id612	PATAYT	chr9:136496189-136496218	30.72	GGGGACTCAGGGGACGGGGTGAGGAAGGGG	9:g.136496210A>T
id613	P-0007186-T01-IM5	chr9:136496189-136496218	30.72	GGGGACTCAGGGGACGGGGTGAGGAAGGGG	9:g.136496211_136496212del
id614	PASWXZ	chr9:136496189-136496218	30.72	GGGGACTCAGGGGACGGGGTGAGGAAGGGG	9:g.136496211G>A
id615	505-02-2TD	chr9:136496189-136496218	30.72	GGGGACTCAGGGGACGGGGTGAGGAAGGGG	9:g.136496213_136496239del
id616	2321364	chr9:136496189-136496218	30.72	GGGGACTCAGGGGACGGGGTGAGGAAGGGG	9:g.136496213A>G
id617	TL85	chr9:136496189-136496218	30.72	GGGGACTCAGGGGACGGGGTGAGGAAGGGG	9:g.136496214_136496215insT
